# Supplementary material for: Diethyl 5-amino-2,4,6-triiodo­isophthalate
Source: Acta Crystallogr Sect E Struct Rep Online. 2009 Dec 4;66(Pt 1):o10–1. doi: 10.1107/S1600536809051149 (PMC2980246; doi:10.1107/S1600536809051149)
Supplement: Supplementary file 1 [file e-66-00o10-sup1.cif]

##############################################################################
###                                                                        ###
###        Electronic paper (Acta Crystallographica Section E)             ###
###                                                                        ###
##############################################################################
#                                                                            #
# This CIF contains the data in a paper accepted for publication in Acta     #
# Crystallographica Section E. It conforms to the requirements of Notes      #
# for Authors for Section E, and has been peer reviewed under the auspices   #
# of the IUCr Commission on Journals.                                        #
#                                                                            #
# Full details of the Crystallographic Information File format               #
# are given in the paper "The Crystallographic Information File (CIF):       #
# a New Standard Archive File for Crystallography" by S. R. Hall, F. H.      #
# Allen and I. D. Brown [Acta Cryst. (1991), A47, 655-685].                  #
#                                                                            #
# The current version of the core CIF dictionary is obtainable from          #
# ftp://ftp.iucr.org/pub/cif_core.dic. The current version number is 2.4.    #
#                                                                            #
# Software is freely available for graphical display of the structure(s) in  #
# this CIF.  For information consult the CIF home page http://www.iucr.org/  #
# cif/home.html                                                              #
#                                                                            #
# This file may be used for bona fide research purposes within the           #
# scientific community so long as proper attribution is given to the journal # 
# article from which it was obtained.                                        #
#                                                                            #
##############################################################################
                                             
data_I
_audit_creation_method     SHELXL-97
_chemical_name_systematic
;
Diethyl 5-amino-2,4,6-triiodoisophthalate
;
_chemical_name_common     ?
_chemical_formula_moiety     'C12 H12 I3 N O4'
_chemical_formula_sum     'C12 H12 I3 N O4'
_chemical_formula_iupac     'C12 H12 I3 N O4'
_chemical_formula_weight     614.93
_chemical_melting_point     ?
_symmetry_cell_setting     Monoclinic
_symmetry_space_group_name_H-M     'P 21/n '
_symmetry_space_group_name_Hall     '-P 2yn'
loop_
    _symmetry_equiv_pos_as_xyz
    'x, y, z'
    '-x+1/2, y+1/2, -z+1/2'
    '-x, -y, -z'
    'x-1/2, -y-1/2, z-1/2'
_cell_length_a     9.7410(8)
_cell_length_b     9.6870(7)
_cell_length_c     37.7290(15)
_cell_angle_alpha     90.00
_cell_angle_beta     94.430(3)
_cell_angle_gamma     90.00
_cell_volume     3549.5(4)
_cell_formula_units_Z     8
_cell_measurement_reflns_used     5986
_cell_measurement_theta_min     3.2
_cell_measurement_theta_max     25.2
_cell_measurement_temperature     296.0(10)
_exptl_crystal_description     'chunk'
_exptl_crystal_colour     'colorless'
_exptl_crystal_size_max     0.26
_exptl_crystal_size_mid     0.18
_exptl_crystal_size_min     0.12
_exptl_crystal_density_diffrn     2.301
_exptl_crystal_density_meas     ?
_exptl_crystal_density_method     'not measured'
_exptl_crystal_F_000     2256
_exptl_absorpt_coefficient_mu     5.293
_exptl_absorpt_correction_type     psi-scan
_exptl_absorpt_process_details     '(CAD-4 Software; Enraf--Nonius, 1989)'
_exptl_absorpt_correction_T_min     0.3617
_exptl_absorpt_correction_T_max     0.5277
_exptl_special_details
;
;
_diffrn_ambient_temperature     296.0(10)
_diffrn_radiation_type     MoK\a
_diffrn_radiation_wavelength     0.71073
_diffrn_radiation_source     'fine-focus sealed tube'
_diffrn_radiation_monochromator     graphite
_diffrn_measurement_device_type     'Enraf--Nonius CAD-4'
_diffrn_measurement_method     \w/2\q
_diffrn_detector_area_resol_mean     ?
_diffrn_reflns_number     6676
_diffrn_reflns_av_R_equivalents     0.0446
_diffrn_reflns_av_sigmaI/netI     0.0533
_diffrn_reflns_theta_min     1.08
_diffrn_reflns_theta_max     25.02
_diffrn_reflns_theta_full     25.02
_diffrn_measured_fraction_theta_max     0.990
_diffrn_measured_fraction_theta_full     0.990
_diffrn_reflns_limit_h_min     -11
_diffrn_reflns_limit_h_max     11
_diffrn_reflns_limit_k_min     0
_diffrn_reflns_limit_k_max     11
_diffrn_reflns_limit_l_min     0
_diffrn_reflns_limit_l_max     43
_diffrn_standards_number     3
_diffrn_standards_interval_count     200
_diffrn_standards_interval_time     120
_diffrn_standards_decay_%     1
_refine_special_details
;
Refinement of <i>F</i>^2^ against ALL reflections. The weighted <i>R</i>-factor
<i>wR</i> and goodness of fit <i>S</i> are based on <i>F</i>^2^, conventional
<i>R</i>-factors <i>R</i> are based on <i>F</i>, with <i>F</i> set to zero for
negative <i>F</i>^2^. The threshold expression of <i>F</i>^2^ >
\s(<i>F</i>^2^) is used only for calculating <i>R</i>-factors(gt) <i>etc</i>.
and is not relevant to the choice of reflections for refinement.
<i>R</i>-factors based on <i>F</i>^2^ are statistically about twice as large
as those based on <i>F</i>, and <i>R</i>- factors based on ALL data will be
even larger.
;
_reflns_number_total     6281
_reflns_number_gt     4259
_reflns_threshold_expression     I>2sigma(I)
_refine_ls_structure_factor_coef     Fsqd
_refine_ls_matrix_type     full
_refine_ls_R_factor_all     0.0928
_refine_ls_R_factor_gt     0.0598
_refine_ls_wR_factor_gt     0.1460
_refine_ls_wR_factor_ref     0.1623
_refine_ls_goodness_of_fit_ref     1.056
_refine_ls_restrained_S_all     1.051
_refine_ls_number_reflns     6222
_refine_ls_number_parameters     365
_refine_ls_number_restraints     84
_refine_ls_hydrogen_treatment     constr
_refine_ls_weighting_scheme     calc
_refine_ls_weighting_details
           'calc w=1/[\s^2^(Fo^2^)+(0.0850P)^2^+12.0P] where P=(Fo^2^+2Fc^2^)/3'
_atom_sites_solution_hydrogens     geom
_atom_sites_solution_primary     direct
_atom_sites_solution_secondary     difmap
_refine_ls_shift/su_max     0.004
_refine_ls_shift/su_mean     0.000
_refine_diff_density_max     0.839
_refine_diff_density_min     -1.048
_refine_ls_extinction_method     none
_refine_ls_extinction_coef     ?
loop_
    _atom_type_symbol
    _atom_type_description
    _atom_type_scat_dispersion_real
    _atom_type_scat_dispersion_imag
    _atom_type_scat_source
    'C' 'C' 0.0033 0.0016
                         'International Tables Vol C Tables 4.2.6.8 and 6.1.1.4'
    'H' 'H' 0.0000 0.0000
                         'International Tables Vol C Tables 4.2.6.8 and 6.1.1.4'
    'N' 'N' 0.0061 0.0033
                         'International Tables Vol C Tables 4.2.6.8 and 6.1.1.4'
    'O' 'O' 0.0106 0.0060
                         'International Tables Vol C Tables 4.2.6.8 and 6.1.1.4'
    'I' 'I' -0.4742 1.8119
                         'International Tables Vol C Tables 4.2.6.8 and 6.1.1.4'
_computing_data_collection     'CAD-4 Software (Enraf--Nonius, 1989)'
_computing_cell_refinement     'CAD-4 Software (Enraf--Nonius, 1989)'
_computing_data_reduction     'XCAD4 (Harms & Wocadlo, 1995)'
_computing_structure_solution     'SHELXS97 (Sheldrick, 2008)'
_computing_structure_refinement     'SHELXL97 (Sheldrick, 2008)'
_computing_molecular_graphics     'SHELXTL (Sheldrick, 2008)'
_computing_publication_material     'SHELXTL (Sheldrick, 2008)'
loop_
    _atom_site_type_symbol
    _atom_site_label
    _atom_site_fract_x
    _atom_site_fract_y
    _atom_site_fract_z
    _atom_site_U_iso_or_equiv
    _atom_site_adp_type
    _atom_site_calc_flag
    _atom_site_refinement_flags
    _atom_site_occupancy
    _atom_site_disorder_assembly
    _atom_site_disorder_group
    I I1B 0.91907(6) 0.24382(7) 0.092312(16) 0.04395(16) Uani d . 1 . .
    I I1A 0.42314(6) 0.32088(7) 0.091767(17) 0.04606(17) Uani d . 1 . .
    I I3A 0.32374(7) 0.63629(7) 0.228910(16) 0.04879(18) Uani d . 1 . .
    I I2B 0.81984(6) -0.08251(7) 0.227645(16) 0.04797(18) Uani d . 1 . .
    I I3B 0.50611(7) -0.22049(8) 0.08379(2) 0.0610(2) Uani d . 1 . .
    I I2A 0.00810(7) 0.78328(8) 0.08607(2) 0.0644(2) Uani d . 1 . .
    C C7A 0.2827(8) 0.6055(9) 0.1725(2) 0.031(2) Uani d . 1 . .
    O O1A 0.2558(6) 0.5972(7) 0.03825(7) 0.0469(17) Uani d D 1 . .
    O O3B 0.7559(6) -0.0349(7) 0.03756(7) 0.0504(18) Uani d D 1 . .
    O O1B 0.8887(4) 0.2728(4) 0.18292(16) 0.0426(17) Uani d D 1 . .
    O O4A 0.5601(6) 0.4411(6) 0.18705(18) 0.0473(18) Uani d . 1 . .
    O O3A 0.3932(4) 0.2852(4) 0.18200(16) 0.0433(17) Uani d D 1 . .
    C C3A 0.1782(9) 0.5254(10) 0.0593(2) 0.042(2) Uani d . 1 . .
    O O2B 1.0594(6) 0.1144(7) 0.18664(19) 0.0493(18) Uani d . 1 . .
    O O4B 0.5915(7) 0.1160(8) 0.04744(18) 0.056(2) Uani d . 1 . .
    C C5B 0.7797(8) -0.0506(9) 0.1708(2) 0.033(2) Uani d . 1 . .
    C C10B 0.6797(8) 0.0387(9) 0.0585(2) 0.031(2) Uani d . 1 . .
    O O2A 0.0891(6) 0.4496(7) 0.04842(18) 0.0550(19) Uani d . 1 . .
    C C6A 0.1885(8) 0.6946(9) 0.1533(2) 0.036(2) Uani d . 1 . .
    C C5A 0.1544(9) 0.6638(9) 0.1165(2) 0.036(2) Uani d . 1 . .
    C C9B 0.8118(7) 0.0883(8) 0.11840(19) 0.0262(18) Uani d . 1 . .
    N N1B 0.6258(8) -0.2450(8) 0.1678(2) 0.050(2) Uani d . 1 . .
    H H1B1 0.6454 -0.2589 0.1902 0.060 Uiso calc R 1 . .
    H H1B2 0.5685 -0.2985 0.1560 0.060 Uiso calc R 1 . .
    C C9A 0.3143(8) 0.4725(8) 0.1186(2) 0.033(2) Uani d . 1 . .
    N N1A 0.1263(9) 0.8035(8) 0.1696(2) 0.056(2) Uani d . 1 . .
    H H1A1 0.1446 0.8184 0.1919 0.068 Uiso calc R 1 . .
    H H1A2 0.0695 0.8562 0.1574 0.068 Uiso calc R 1 . .
    C C4A 0.2167(7) 0.5527(8) 0.0986(2) 0.0280(19) Uani d . 1 . .
    C C10A 0.4476(8) 0.4076(9) 0.1766(2) 0.033(2) Uani d . 1 . .
    C C4B 0.8418(8) 0.0606(8) 0.1547(2) 0.030(2) Uani d . 1 . .
    C C7B 0.6511(8) -0.1024(9) 0.1146(2) 0.037(2) Uani d . 1 . .
    C C6B 0.6866(8) -0.1361(8) 0.1508(3) 0.038(2) Uani d . 1 . .
    C C8A 0.3445(7) 0.4994(9) 0.1557(2) 0.031(2) Uani d . 1 . .
    C C12A 0.4169(10) 0.0442(10) 0.1878(3) 0.055(3) Uani d U 1 . .
    H H12A 0.3197 0.0535 0.1898 0.066 Uiso calc R 1 . .
    H H12B 0.4525 -0.0283 0.2032 0.066 Uiso calc R 1 . .
    H H12C 0.4331 0.0219 0.1637 0.066 Uiso calc R 1 . .
    C C3B 0.9446(9) 0.1487(9) 0.1769(2) 0.036(2) Uani d . 1 . .
    C C8B 0.7160(8) 0.0048(9) 0.0982(2) 0.034(2) Uani d . 1 . .
    C C2A 0.2210(5) 0.5890(6) -0.00099(8) 0.066(3) Uani d DU 1 . .
    H H2A1 0.2434 0.6767 -0.0115 0.079 Uiso calc R 1 . .
    H H2A2 0.1224 0.5756 -0.0053 0.079 Uiso calc R 1 . .
    C C11A 0.4865(7) 0.1753(7) 0.1980(3) 0.059(3) Uani d DU 1 . .
    H H11A 0.5762 0.1802 0.1885 0.071 Uiso calc R 1 . .
    H H11B 0.4980 0.1847 0.2236 0.071 Uiso calc R 1 . .
    C C1A 0.2940(11) 0.4747(10) -0.0198(3) 0.079(6) Uani d DU 1 . .
    H H1A3 0.3820 0.5074 -0.0261 0.095 Uiso calc R 1 . .
    H H1A4 0.2392 0.4482 -0.0410 0.095 Uiso calc R 1 . .
    H H1A5 0.3068 0.3964 -0.0043 0.095 Uiso calc R 1 . .
    C C11B 0.7246(4) -0.0172(6) -0.00162(7) 0.075(4) Uani d DU 1 . .
    H H11C 0.7324 0.0796 -0.0077 0.090 Uiso calc R 1 . .
    H H11D 0.6306 -0.0460 -0.0081 0.090 Uiso calc R 1 . .
    C C2B 0.9858(5) 0.3800(3) 0.1986(2) 0.055(3) Uani d DU 1 . .
    H H2B1 1.0744 0.3733 0.1886 0.066 Uiso calc R 1 . .
    H H2B2 0.9993 0.3697 0.2242 0.066 Uiso calc R 1 . .
    C C12B 0.82239(15) -0.1014(4) -0.02254(14) 0.091(4) Uani d DU 1 . .
    H H12D 0.9144 -0.0669 -0.0180 0.109 Uiso calc R 1 . .
    H H12E 0.7952 -0.0942 -0.0475 0.109 Uiso calc R 1 . .
    H H12F 0.8192 -0.1964 -0.0154 0.109 Uiso calc R 1 . .
    C C1B 0.9166(8) 0.5171(5) 0.1888(3) 0.065(3) Uani d DU 1 . .
    H H1B3 0.9270 0.5371 0.1642 0.078 Uiso calc R 1 . .
    H H1B4 0.9587 0.5891 0.2034 0.078 Uiso calc R 1 . .
    H H1B5 0.8205 0.5115 0.1926 0.078 Uiso calc R 1 . .
loop_
    _atom_site_aniso_label
    _atom_site_aniso_U_11
    _atom_site_aniso_U_22
    _atom_site_aniso_U_33
    _atom_site_aniso_U_12
    _atom_site_aniso_U_13
    _atom_site_aniso_U_23
    I1B 0.0448(3) 0.0435(4) 0.0429(3) -0.0117(3) -0.0009(3) 0.0084(3)
    I1A 0.0493(4) 0.0430(4) 0.0450(3) 0.0190(3) -0.0021(3) -0.0076(3)
    I3A 0.0498(4) 0.0544(4) 0.0417(3) -0.0005(3) 0.0010(3) -0.0106(3)
    I2B 0.0499(4) 0.0517(4) 0.0420(3) 0.0022(3) 0.0012(3) 0.0126(3)
    I3B 0.0494(4) 0.0581(5) 0.0734(5) -0.0217(3) -0.0083(3) -0.0128(4)
    I2A 0.0537(4) 0.0603(5) 0.0769(5) 0.0315(3) -0.0088(4) 0.0136(4)
    C7A 0.025(4) 0.036(5) 0.033(4) -0.012(4) -0.002(3) -0.003(4)
    O1A 0.042(3) 0.059(4) 0.038(3) -0.001(3) -0.003(3) 0.011(3)
    O3B 0.047(3) 0.066(4) 0.036(3) 0.023(3) -0.006(3) -0.013(3)
    O1B 0.028(3) 0.027(3) 0.072(4) -0.001(3) -0.003(3) -0.007(3)
    O4A 0.030(3) 0.044(4) 0.065(4) -0.007(3) -0.010(3) 0.003(3)
    O3A 0.033(3) 0.036(4) 0.060(4) 0.007(3) -0.002(3) 0.018(3)
    C3A 0.037(5) 0.036(5) 0.050(6) 0.012(4) -0.012(4) 0.004(4)
    O2B 0.024(3) 0.044(4) 0.078(5) 0.002(3) -0.014(3) 0.007(4)
    O4B 0.057(4) 0.060(4) 0.048(4) 0.012(4) -0.018(3) -0.004(4)
    C5B 0.031(4) 0.036(5) 0.030(4) -0.001(4) -0.005(3) 0.010(4)
    C10B 0.027(4) 0.033(5) 0.034(4) 0.007(4) -0.002(3) -0.002(4)
    O2A 0.046(4) 0.054(4) 0.061(4) -0.018(3) -0.014(3) 0.002(4)
    C6A 0.022(4) 0.030(5) 0.056(6) 0.006(4) 0.004(4) -0.013(4)
    C5A 0.037(5) 0.028(4) 0.042(5) 0.014(4) -0.001(4) 0.012(4)
    C9B 0.020(4) 0.035(5) 0.024(4) -0.002(3) 0.004(3) -0.004(3)
    N1B 0.046(5) 0.037(4) 0.069(5) -0.018(4) 0.011(4) 0.006(4)
    C9A 0.026(4) 0.018(4) 0.056(5) 0.008(3) 0.000(4) 0.000(4)
    N1A 0.057(5) 0.041(5) 0.071(6) 0.011(4) 0.003(4) -0.014(4)
    C4A 0.018(4) 0.029(4) 0.037(4) -0.001(3) -0.001(3) 0.004(4)
    C10A 0.029(4) 0.027(5) 0.040(5) 0.006(4) -0.004(4) -0.001(4)
    C4B 0.023(4) 0.021(4) 0.047(5) 0.005(3) -0.002(3) 0.004(4)
    C7B 0.018(4) 0.043(5) 0.049(5) 0.002(4) -0.005(4) -0.013(4)
    C6B 0.026(4) 0.022(5) 0.066(6) 0.003(3) 0.006(4) 0.001(4)
    C8A 0.022(4) 0.036(5) 0.033(4) 0.002(3) -0.001(3) 0.009(4)
    C12A 0.051(5) 0.041(5) 0.074(6) 0.014(4) 0.018(5) -0.003(5)
    C3B 0.036(5) 0.031(5) 0.041(5) -0.003(4) 0.002(4) 0.002(4)
    C8B 0.035(4) 0.030(5) 0.035(5) 0.004(4) -0.007(4) 0.005(4)
    C2A 0.077(7) 0.085(7) 0.031(5) -0.010(6) -0.016(5) 0.022(5)
    C11A 0.047(5) 0.040(5) 0.086(7) 0.014(4) -0.014(5) 0.003(5)
    C1A 0.059(11) 0.052(11) 0.110(10) 0.007(9) 0.001(9) -0.008(9)
    C11B 0.078(7) 0.081(8) 0.064(7) 0.022(6) -0.005(5) -0.003(6)
    C2B 0.040(5) 0.035(5) 0.086(7) -0.008(4) -0.011(5) -0.021(5)
    C12B 0.105(9) 0.102(9) 0.068(7) 0.002(7) 0.030(6) -0.015(7)
    C1B 0.058(6) 0.048(6) 0.090(7) -0.001(5) 0.021(5) 0.001(6)
_geom_special_details
;
All e.s.d.'s (except the e.s.d. in the dihedral angle between two l.s. planes)
are estimated using the full covariance matrix. The cell e.s.d.'s are taken
into account individually in the estimation of e.s.d.'s in distances, angles
and torsion angles; correlations between e.s.d.'s in cell parameters are only
used when they are defined by crystal symmetry. An approximate (isotropic)
treatment of cell e.s.d.'s is used for estimating e.s.d.'s involving l.s.
planes.
;
loop_
    _geom_bond_atom_site_label_1
    _geom_bond_atom_site_label_2
    _geom_bond_site_symmetry_2
    _geom_bond_distance
    _geom_bond_publ_flag
    I1B C9B . 2.119(8) ?
    I1A C9A . 2.115(8) ?
    I3A C7A . 2.156(8) ?
    I2B C5B . 2.171(8) ?
    I3B C7B . 2.098(8) ?
    I2A C5A . 2.107(8) ?
    C7A C8A . 1.370(12) ?
    C7A C6A . 1.418(11) ?
    O1A C3A . 1.334(11) ?
    O1A C2A . 1.495(4) ?
    O3B C10B . 1.333(9) ?
    O3B C11B . 1.496(4) ?
    O1B C3B . 1.347(9) ?
    O1B C2B . 1.496(6) ?
    O4A C10A . 1.182(9) ?
    O3A C10A . 1.321(9) ?
    O3A C11A . 1.495(9) ?
    C3A O2A . 1.186(10) ?
    C3A C4A . 1.521(12) ?
    O2B C3B . 1.197(10) ?
    O4B C10B . 1.191(10) ?
    C5B C4B . 1.397(11) ?
    C5B C6B . 1.405(12) ?
    C10B C8B . 1.547(11) ?
    C6A N1A . 1.384(11) ?
    C6A C5A . 1.432(12) ?
    C5A C4A . 1.431(11) ?
    C9B C4B . 1.405(11) ?
    C9B C8B . 1.412(11) ?
    N1B C6B . 1.390(11) ?
    N1B H1B1 . 0.8600 ?
    N1B H1B2 . 0.8600 ?
    C9A C4A . 1.403(10) ?
    C9A C8A . 1.433(11) ?
    N1A H1A1 . 0.8600 ?
    N1A H1A2 . 0.8600 ?
    C10A C8A . 1.515(11) ?
    C4B C3B . 1.517(11) ?
    C7B C8B . 1.386(12) ?
    C7B C6B . 1.421(13) ?
    C12A C11A . 1.477(12) ?
    C12A H12A . 0.9600 ?
    C12A H12B . 0.9600 ?
    C12A H12C . 0.9600 ?
    C2A C1A . 1.521(12) ?
    C2A H2A1 . 0.9700 ?
    C2A H2A2 . 0.9700 ?
    C11A H11A . 0.9700 ?
    C11A H11B . 0.9700 ?
    C1A H1A3 . 0.9600 ?
    C1A H1A4 . 0.9600 ?
    C1A H1A5 . 0.9600 ?
    C11B C12B . 1.521(6) ?
    C11B H11C . 0.9700 ?
    C11B H11D . 0.9700 ?
    C2B C1B . 1.522(7) ?
    C2B H2B1 . 0.9700 ?
    C2B H2B2 . 0.9700 ?
    C12B H12D . 0.9600 ?
    C12B H12E . 0.9600 ?
    C12B H12F . 0.9600 ?
    C1B H1B3 . 0.9600 ?
    C1B H1B4 . 0.9600 ?
    C1B H1B5 . 0.9600 ?
loop_
    _geom_angle_atom_site_label_1
    _geom_angle_atom_site_label_2
    _geom_angle_atom_site_label_3
    _geom_angle_site_symmetry_1
    _geom_angle_site_symmetry_3
    _geom_angle
    _geom_angle_publ_flag
    C8A C7A C6A . . 120.7(7) ?
    C8A C7A I3A . . 120.3(6) ?
    C6A C7A I3A . . 119.0(6) ?
    C3A O1A C2A . . 117.8(6) ?
    C10B O3B C11B . . 116.3(5) ?
    C3B O1B C2B . . 115.8(5) ?
    C10A O3A C11A . . 117.6(5) ?
    O2A C3A O1A . . 123.3(8) ?
    O2A C3A C4A . . 124.3(9) ?
    O1A C3A C4A . . 112.4(7) ?
    C4B C5B C6B . . 120.3(8) ?
    C4B C5B I2B . . 119.2(6) ?
    C6B C5B I2B . . 120.4(6) ?
    O4B C10B O3B . . 123.3(7) ?
    O4B C10B C8B . . 125.3(8) ?
    O3B C10B C8B . . 111.4(6) ?
    N1A C6A C7A . . 121.6(8) ?
    N1A C6A C5A . . 120.9(8) ?
    C7A C6A C5A . . 117.4(7) ?
    C4A C5A C6A . . 122.7(7) ?
    C4A C5A I2A . . 116.6(6) ?
    C6A C5A I2A . . 120.7(6) ?
    C4B C9B C8B . . 119.7(7) ?
    C4B C9B I1B . . 121.0(5) ?
    C8B C9B I1B . . 119.0(6) ?
    C6B N1B H1B1 . . 120.0 ?
    C6B N1B H1B2 . . 120.0 ?
    H1B1 N1B H1B2 . . 120.0 ?
    C4A C9A C8A . . 120.4(7) ?
    C4A C9A I1A . . 118.1(6) ?
    C8A C9A I1A . . 121.4(5) ?
    C6A N1A H1A1 . . 120.0 ?
    C6A N1A H1A2 . . 120.0 ?
    H1A1 N1A H1A2 . . 120.0 ?
    C9A C4A C5A . . 117.1(7) ?
    C9A C4A C3A . . 122.2(7) ?
    C5A C4A C3A . . 120.7(7) ?
    O4A C10A O3A . . 124.5(7) ?
    O4A C10A C8A . . 125.0(8) ?
    O3A C10A C8A . . 110.5(6) ?
    C5B C4B C9B . . 120.5(7) ?
    C5B C4B C3B . . 118.9(7) ?
    C9B C4B C3B . . 120.6(7) ?
    C8B C7B C6B . . 121.1(7) ?
    C8B C7B I3B . . 118.1(6) ?
    C6B C7B I3B . . 120.7(6) ?
    N1B C6B C5B . . 118.7(8) ?
    N1B C6B C7B . . 122.5(8) ?
    C5B C6B C7B . . 118.7(8) ?
    C7A C8A C9A . . 121.6(7) ?
    C7A C8A C10A . . 119.9(7) ?
    C9A C8A C10A . . 118.6(7) ?
    C11A C12A H12A . . 109.5 ?
    C11A C12A H12B . . 109.5 ?
    H12A C12A H12B . . 109.5 ?
    C11A C12A H12C . . 109.5 ?
    H12A C12A H12C . . 109.5 ?
    H12B C12A H12C . . 109.5 ?
    O2B C3B O1B . . 125.2(8) ?
    O2B C3B C4B . . 125.1(8) ?
    O1B C3B C4B . . 109.7(6) ?
    C7B C8B C9B . . 119.5(7) ?
    C7B C8B C10B . . 120.9(7) ?
    C9B C8B C10B . . 119.5(7) ?
    O1A C2A C1A . . 115.0(7) ?
    O1A C2A H2A1 . . 108.5 ?
    C1A C2A H2A1 . . 108.5 ?
    O1A C2A H2A2 . . 108.5 ?
    C1A C2A H2A2 . . 108.5 ?
    H2A1 C2A H2A2 . . 107.5 ?
    C12A C11A O3A . . 104.8(6) ?
    C12A C11A H11A . . 110.8 ?
    O3A C11A H11A . . 110.8 ?
    C12A C11A H11B . . 110.8 ?
    O3A C11A H11B . . 110.8 ?
    H11A C11A H11B . . 108.9 ?
    C2A C1A H1A3 . . 109.5 ?
    C2A C1A H1A4 . . 109.5 ?
    H1A3 C1A H1A4 . . 109.5 ?
    C2A C1A H1A5 . . 109.5 ?
    H1A3 C1A H1A5 . . 109.5 ?
    H1A4 C1A H1A5 . . 109.5 ?
    O3B C11B C12B . . 111.3(4) ?
    O3B C11B H11C . . 109.4 ?
    C12B C11B H11C . . 109.4 ?
    O3B C11B H11D . . 109.4 ?
    C12B C11B H11D . . 109.4 ?
    H11C C11B H11D . . 108.0 ?
    O1B C2B C1B . . 104.8(4) ?
    O1B C2B H2B1 . . 110.8 ?
    C1B C2B H2B1 . . 110.8 ?
    O1B C2B H2B2 . . 110.8 ?
    C1B C2B H2B2 . . 110.8 ?
    H2B1 C2B H2B2 . . 108.9 ?
    C11B C12B H12D . . 109.5 ?
    C11B C12B H12E . . 109.5 ?
    H12D C12B H12E . . 109.5 ?
    C11B C12B H12F . . 109.5 ?
    H12D C12B H12F . . 109.5 ?
    H12E C12B H12F . . 109.5 ?
    C2B C1B H1B3 . . 109.5 ?
    C2B C1B H1B4 . . 109.5 ?
    H1B3 C1B H1B4 . . 109.5 ?
    C2B C1B H1B5 . . 109.5 ?
    H1B3 C1B H1B5 . . 109.5 ?
    H1B4 C1B H1B5 . . 109.5 ?
loop_
    _geom_torsion_atom_site_label_1
    _geom_torsion_atom_site_label_2
    _geom_torsion_atom_site_label_3
    _geom_torsion_atom_site_label_4
    _geom_torsion_site_symmetry_1
    _geom_torsion_site_symmetry_2
    _geom_torsion_site_symmetry_3
    _geom_torsion_site_symmetry_4
    _geom_torsion
    _geom_torsion_publ_flag
    C2A O1A C3A O2A . . . . 4.7(12) ?
    C2A O1A C3A C4A . . . . -175.0(6) ?
    C11B O3B C10B O4B . . . . -0.5(12) ?
    C11B O3B C10B C8B . . . . 176.6(6) ?
    C8A C7A C6A N1A . . . . -179.1(8) ?
    I3A C7A C6A N1A . . . . 2.4(11) ?
    C8A C7A C6A C5A . . . . 3.9(12) ?
    I3A C7A C6A C5A . . . . -174.6(6) ?
    N1A C6A C5A C4A . . . . 179.6(8) ?
    C7A C6A C5A C4A . . . . -3.4(12) ?
    N1A C6A C5A I2A . . . . -0.1(12) ?
    C7A C6A C5A I2A . . . . 176.9(6) ?
    C8A C9A C4A C5A . . . . 2.3(11) ?
    I1A C9A C4A C5A . . . . -173.8(6) ?
    C8A C9A C4A C3A . . . . -178.2(7) ?
    I1A C9A C4A C3A . . . . 5.6(10) ?
    C6A C5A C4A C9A . . . . 0.3(12) ?
    I2A C5A C4A C9A . . . . 180.0(6) ?
    C6A C5A C4A C3A . . . . -179.2(8) ?
    I2A C5A C4A C3A . . . . 0.5(10) ?
    O2A C3A C4A C9A . . . . 89.2(11) ?
    O1A C3A C4A C9A . . . . -91.1(9) ?
    O2A C3A C4A C5A . . . . -91.4(11) ?
    O1A C3A C4A C5A . . . . 88.3(9) ?
    C11A O3A C10A O4A . . . . -9.2(13) ?
    C11A O3A C10A C8A . . . . 172.1(7) ?
    C6B C5B C4B C9B . . . . 0.1(12) ?
    I2B C5B C4B C9B . . . . -176.5(6) ?
    C6B C5B C4B C3B . . . . -178.4(7) ?
    I2B C5B C4B C3B . . . . 5.0(10) ?
    C8B C9B C4B C5B . . . . 1.4(12) ?
    I1B C9B C4B C5B . . . . -173.9(6) ?
    C8B C9B C4B C3B . . . . 179.8(7) ?
    I1B C9B C4B C3B . . . . 4.5(10) ?
    C4B C5B C6B N1B . . . . -179.4(8) ?
    I2B C5B C6B N1B . . . . -2.9(11) ?
    C4B C5B C6B C7B . . . . -3.6(12) ?
    I2B C5B C6B C7B . . . . 172.9(6) ?
    C8B C7B C6B N1B . . . . -178.5(8) ?
    I3B C7B C6B N1B . . . . -1.7(11) ?
    C8B C7B C6B C5B . . . . 6.0(12) ?
    I3B C7B C6B C5B . . . . -177.3(6) ?
    C6A C7A C8A C9A . . . . -1.4(12) ?
    I3A C7A C8A C9A . . . . 177.0(6) ?
    C6A C7A C8A C10A . . . . 178.5(7) ?
    I3A C7A C8A C10A . . . . -3.1(10) ?
    C4A C9A C8A C7A . . . . -1.8(12) ?
    I1A C9A C8A C7A . . . . 174.2(6) ?
    C4A C9A C8A C10A . . . . 178.3(7) ?
    I1A C9A C8A C10A . . . . -5.7(10) ?
    O4A C10A C8A C7A . . . . -72.2(12) ?
    O3A C10A C8A C7A . . . . 106.5(9) ?
    O4A C10A C8A C9A . . . . 107.7(10) ?
    O3A C10A C8A C9A . . . . -73.6(9) ?
    C2B O1B C3B O2B . . . . 8.9(12) ?
    C2B O1B C3B C4B . . . . -169.2(6) ?
    C5B C4B C3B O2B . . . . 73.7(12) ?
    C9B C4B C3B O2B . . . . -104.8(10) ?
    C5B C4B C3B O1B . . . . -108.2(8) ?
    C9B C4B C3B O1B . . . . 73.3(10) ?
    C6B C7B C8B C9B . . . . -4.6(12) ?
    I3B C7B C8B C9B . . . . 178.6(6) ?
    C6B C7B C8B C10B . . . . 178.4(7) ?
    I3B C7B C8B C10B . . . . 1.6(10) ?
    C4B C9B C8B C7B . . . . 0.9(12) ?
    I1B C9B C8B C7B . . . . 176.3(6) ?
    C4B C9B C8B C10B . . . . 178.0(7) ?
    I1B C9B C8B C10B . . . . -6.7(10) ?
    O4B C10B C8B C7B . . . . 89.1(11) ?
    O3B C10B C8B C7B . . . . -87.9(9) ?
    O4B C10B C8B C9B . . . . -87.9(11) ?
    O3B C10B C8B C9B . . . . 95.1(9) ?
    C3A O1A C2A C1A . . . . -90.6(9) ?
    C10A O3A C11A C12A . . . . -158.0(8) ?
    C10B O3B C11B C12B . . . . 177.5(6) ?
    C3B O1B C2B C1B . . . . 157.5(8) ?
loop_
    _geom_hbond_atom_site_label_D
    _geom_hbond_atom_site_label_H
    _geom_hbond_atom_site_label_A
    _geom_hbond_site_symmetry_A
    _geom_hbond_distance_DH
    _geom_hbond_distance_HA
    _geom_hbond_distance_DA
    _geom_hbond_angle_DHA
    _geom_hbond_publ_flag
    C2A H2A2 O2A 3_565 0.97 2.54 3.411(8) 150 yes
    C12A H12A O2B 1_455 0.96 2.60 3.545(11) 169 yes
data_global
_journal_date_recd_electronic     2009-10-26
_journal_date_accepted     2009-11-27
_journal_name_full     'Acta Crystallographica, Section E'
_journal_year     2010
_journal_volume     66
_journal_issue      1
_journal_page_first     o10
_journal_page_last     o11
_journal_paper_category     QO
_journal_coeditor_code     PV2229
_publ_contact_author_name     'Xie, Min-Hao'
_publ_contact_author_address
;
Jiangsu Institute of Nuclear Medicine
Wuxi 214063
People's Republic of China
;
_publ_contact_author_email     'wujunnju@hotmail.com'
_publ_contact_author_fax     '086 0510 85513113'
_publ_contact_author_phone     '086 0510 85508875'
_publ_section_title
;
Diethyl 5-amino-2,4,6-triiodoisophthalate
;
loop_
    _publ_author_name
    _publ_author_footnote
    _publ_author_address
    'Wu, Jun' .
;
Jiangsu Institute of Nuclear Medicine
Wuxi 214063
People's Republic of China
;
    'Xie, Min-Hao' .
;
Jiangsu Institute of Nuclear Medicine
Wuxi 214063
People's Republic of China
;
    'Zou, Pei' .
;
Jiangsu Institute of Nuclear Medicine
Wuxi 214063
People's Republic of China
;
    'Liu, Ya-Ling' .
;
Jiangsu Institute of Nuclear Medicine
Wuxi 214063
People's Republic of China
;
    'He, Yong-Jun' .
;
Jiangsu Institute of Nuclear Medicine
Wuxi 214063
People's Republic of China
;
