# Supplementary material for: Diethyl 5-amino-2,4,6-triiodo­isophthalate
Source: Acta Crystallogr Sect E Struct Rep Online. 2009 Dec 4;66(Pt 1):o10–1. doi: 10.1107/S1600536809051149 (PMC2980246; doi:10.1107/S1600536809051149)
Supplement: Supplementary file 2 [file e-66-00o10-Isup2.hkl]

#
# h,k,l, Fc-squared, Fo-squared, sigma(Fo-squared) and status flag
#
data_I
_shelx_title ' w-xxx in P 1 21/n 1'
_shelx_refln_list_code          4
_shelx_F_calc_maximum      913.48
_exptl_crystal_F_000      2256.00
_reflns_d_resolution_high  0.8403
 
loop_
 _symmetry_equiv_pos_as_xyz
 'x, y, z'
 '-x+1/2, y+1/2, -z+1/2'
 '-x, -y, -z'
 'x-1/2, -y-1/2, z-1/2'
 
_cell_length_a     9.7410
_cell_length_b     9.6870
_cell_length_c    37.7290
_cell_angle_alpha  90.000
_cell_angle_beta   94.430
_cell_angle_gamma  90.000
 
_shelx_F_squared_multiplier     1.000
 
loop_
 _refln_index_h
 _refln_index_k
 _refln_index_l
 _refln_F_squared_calc
 _refln_F_squared_meas
 _refln_F_squared_sigma
 _refln_observed_status
   2   0   0    44433.53    53464.01    426.45 o
   4   0   0     5043.90     5384.34    209.88 o
   6   0   0    19378.80    21860.58    490.93 o
   8   0   0    12299.31    14629.58    548.48 o
  10   0   0    10834.35    11167.61    607.81 o
   1   1   0    33364.71    38286.33    277.94 o
   2   1   0    78093.48    81261.23   2088.98 o
   3   1   0    46018.00    52365.29    480.12 o
   4   1   0   177629.34   163299.16   4018.06 o
   5   1   0    12414.72    13695.10    335.22 o
   6   1   0        3.24      354.16    180.77 o
   7   1   0     1964.49     1843.19    230.17 o
   8   1   0     5797.07     5409.23    381.99 o
   9   1   0     9501.81     9346.24    479.30 o
  10   1   0       97.44      135.33    298.62 o
  11   1   0      730.62      746.36    353.31 o
   0   2   0   133535.38   125584.18   2569.69 o
   1   2   0   103965.83   105057.23   2490.17 o
   2   2   0   369774.09   320994.09   4649.79 o
   3   2   0    85157.38    82568.19    634.16 o
   4   2   0     6157.18     5744.23    212.62 o
   5   2   0    39351.21    38866.16    554.47 o
   6   2   0       41.83      186.70    142.67 o
   7   2   0    16895.26    16690.95    474.92 o
   8   2   0     9493.46     8443.48    416.45 o
   9   2   0      469.69      217.55    264.17 o
  10   2   0     7813.46     7058.97    492.07 o
  11   2   0        4.54      233.90    270.51 o
   1   3   0    54376.94    55848.66    516.57 o
   2   3   0   185025.88   171911.16   3924.98 o
   3   3   0     5120.18     5229.94    199.37 o
   4   3   0     1892.02     2300.68    174.42 o
   5   3   0     2862.69     2815.62    202.12 o
   6   3   0     4489.32     3127.24    148.17 o
   7   3   0    13255.48    13035.45    441.17 o
   8   3   0      864.34     1470.18    250.87 o
   9   3   0     3383.82     3371.18    356.54 o
  10   3   0     3958.99     4352.81    365.76 o
  11   3   0      358.02        0.00    306.67 o
   0   4   0    13606.17    12165.39    270.66 o
   1   4   0    34451.42    35712.10    476.57 o
   2   4   0    87501.97    87311.10    764.07 o
   3   4   0    16284.56    16309.07    362.91 o
   4   4   0     7446.39     7435.39    284.38 o
   5   4   0    13956.13    14960.86    412.27 o
   6   4   0     4212.74     3868.73    276.72 o
   7   4   0      717.34      856.59    239.49 o
   8   4   0    17332.86    17207.77    572.54 o
   9   4   0      822.65      789.47    248.12 o
  10   4   0     4871.96     4788.96    412.68 o
   1   5   0      922.16      937.94    136.09 o
   2   5   0     9779.80    10181.32    311.37 o
   3   5   0    17736.23    16230.31    410.92 o
   4   5   0      162.23      796.74    182.28 o
   5   5   0    27022.81    27747.11    584.91 o
   6   5   0      393.19      480.23    229.68 o
   7   5   0     1191.47     1019.30    263.41 o
   8   5   0      279.35      520.07    277.24 o
   9   5   0      401.54       36.09    303.93 o
  10   5   0       10.61      286.79    286.79 o
   0   6   0    24821.54    20041.14    440.19 o
   1   6   0    15371.40    14336.59    390.01 o
   2   6   0      731.00     1049.63    172.40 o
   3   6   0     5198.60     5009.18    299.28 o
   4   6   0      729.29      753.26    205.79 o
   5   6   0      116.00      102.00    217.73 o
   6   6   0     1769.88     1874.63    298.28 o
   7   6   0     2781.59     3325.27    362.00 o
   8   6   0      601.31     1244.95    270.98 o
   9   6   0      488.15      192.47    284.87 o
   1   7   0     1093.07     1175.51    198.73 o
   2   7   0     2414.00     2156.51    244.75 o
   3   7   0       49.50       74.58    188.40 o
   4   7   0     2371.08     2183.08    283.61 o
   5   7   0      169.10      356.44    228.85 o
   6   7   0     1672.32     1862.17    318.17 o
   7   7   0      274.48      520.72    294.94 o
   8   7   0      193.69      350.33    298.29 o
   9   7   0       14.61      478.38    336.99 o
   0   8   0      466.74      937.47    225.37 o
   1   8   0      543.78      664.41    198.93 o
   2   8   0       39.10       96.46    204.73 o
   3   8   0       10.61      262.60    226.52 o
   4   8   0      102.68      236.96    245.14 o
   5   8   0        2.94      171.93    285.85 o
   6   8   0      132.13      780.46    285.13 o
   7   8   0      221.68       20.63    303.39 o
   8   8   0       28.52       64.39    297.80 o
   1   9   0      436.61      750.37    283.38 o
   2   9   0       49.24      452.92    273.76 o
   3   9   0      171.97      508.87    242.22 o
   4   9   0        1.29       35.18    277.24 o
   5   9   0      308.19      351.28    273.92 o
   6   9   0        3.36      288.40    288.40 o
   7   9   0      128.29      154.20    302.23 o
   0  10   0       84.31      550.99    237.60 o
   1  10   0      142.82       18.45    272.74 o
   2  10   0       27.56       57.76    280.56 o
   3  10   0     1143.42     1862.57    322.68 o
   4  10   0      855.40     1188.57    323.97 o
   5  10   0      484.27      607.12    325.32 o
   1  11   0      629.37      791.13    309.40 o
   2  11   0      252.98      866.06    330.72 o
   3  11   0       21.50      412.14    271.41 o
 -11   0   1       13.44      290.96    276.63 o
  -9   0   1      268.28      260.85    260.85 o
  -7   0   1       29.59       47.71    149.96 o
  -5   0   1       80.96      150.69     93.36 o
  -3   0   1       22.09       47.47     70.33 o
  -1   0   1        8.55       35.31     35.31 o
   1   0   1       13.74       36.71     36.71 o
   3   0   1     1088.43      944.00    107.47 o
   5   0   1      134.55       37.99    137.96 o
   7   0   1      464.23      497.13    180.97 o
   9   0   1       43.09      211.23    270.28 o
  11   0   1      169.43      426.58    318.72 o
 -11   1   1       93.75      139.97    272.17 o
 -10   1   1      144.83       68.03    289.12 o
  -9   1   1      393.97      609.17    243.67 o
  -8   1   1     1284.20     1538.07    241.19 o
  -7   1   1        4.19      184.41    157.35 o
  -6   1   1     3269.61     3480.19    221.04 o
  -5   1   1      134.70      281.84    111.73 o
  -4   1   1    14061.16    15106.47    302.27 o
  -3   1   1     2729.22     2652.59    136.27 o
  -2   1   1     1812.04     1987.21    109.97 o
  -1   1   1     6848.36     5570.01    119.30 o
   0   1   1       85.90       59.61     28.10 o
   1   1   1      410.79      493.19     47.53 o
   2   1   1      730.70      782.35     80.62 o
   3   1   1     2715.43     2611.85    134.60 o
   4   1   1        3.22      188.30    112.26 o
   5   1   1       19.22       50.90    134.52 o
   6   1   1     6536.24     8447.07    329.23 o
   7   1   1      307.12      198.24    182.98 o
   8   1   1      870.22      656.04    287.39 o
   9   1   1        2.03       97.16    252.19 o
  10   1   1       31.08      193.29    292.09 o
  11   1   1       54.20      317.62    315.41 o
 -11   2   1       15.74      514.59    245.39 o
 -10   2   1       67.48      314.19    260.02 o
  -9   2   1      354.94      338.57    234.52 o
  -8   2   1      697.13      854.76    221.87 o
  -7   2   1     1227.89     1108.90    212.67 o
  -6   2   1      112.42      159.36    139.24 o
  -5   2   1     5383.26     5270.60    225.69 o
  -4   2   1     5945.27     6469.05    218.85 o
  -3   2   1     6821.06     6556.12    200.45 o
  -2   2   1    46662.13    39929.62    415.73 o
  -1   2   1    21333.29    17674.68    254.57 o
   0   2   1     7967.90     6200.05    117.06 o
   1   2   1     3656.93     3526.86    126.03 o
   2   2   1     1470.31     2007.51    110.50 o
   3   2   1     3334.08     3216.74    150.67 o
   4   2   1      254.81      665.21    107.13 o
   5   2   1      522.90      569.60    137.19 o
   6   2   1      434.28      456.03    146.71 o
   7   2   1     6899.97     6993.88    337.80 o
   8   2   1     4176.84     3704.21    320.88 o
   9   2   1        8.96      108.64    234.74 o
  10   2   1     2896.70     2329.83    369.02 o
  11   2   1       46.90      322.01    322.01 o
 -11   3   1       79.26       36.37    273.66 o
 -10   3   1       17.25      296.05    249.03 o
  -9   3   1     2993.73     2974.64    294.69 o
  -8   3   1     5183.37     4579.82    328.73 o
  -7   3   1     4925.37     4872.27    286.41 o
  -6   3   1    30815.60    26996.88    156.79 o
  -5   3   1       55.06      120.73    132.98 o
  -4   3   1    11117.23    10770.95    297.69 o
  -3   3   1     3019.14     2549.22    154.83 o
  -2   3   1   112752.94   104944.45    743.73 o
  -1   3   1    17425.42    13649.31    261.03 o
   0   3   1     1246.43     1039.89    252.04 o
   1   3   1     3064.92     3502.20    145.76 o
   2   3   1     4358.82     4074.38    168.52 o
   3   3   1    19202.51    17821.53    346.66 o
   4   3   1    13943.50    13655.96    341.09 o
   5   3   1     1409.37     1160.56    175.30 o
   6   3   1     9294.14     7102.03    150.56 o
   7   3   1     1048.05     1147.58    239.98 o
   8   3   1     3862.74     4223.67    326.46 o
   9   3   1      733.13      549.58    282.33 o
  10   3   1     2775.33     2861.63    352.69 o
  11   3   1     1398.78     1127.27    340.84 o
 -10   4   1      172.23      589.02    250.24 o
  -9   4   1       64.08       29.43    247.54 o
  -8   4   1      712.81      832.92    253.72 o
  -7   4   1     6813.03     6764.44    347.93 o
  -6   4   1    13211.93    12639.97    412.17 o
  -5   4   1    16698.16    16037.10    420.33 o
  -4   4   1    12956.72    11669.66    332.90 o
  -3   4   1     5460.22     5628.13    227.45 o
  -2   4   1    63698.23    58299.42    614.59 o
  -1   4   1        1.12      186.43     95.01 o
   0   4   1      344.33      791.63    287.29 o
   1   4   1    51164.28    47586.89    546.84 o
   2   4   1    16426.03    14796.47    327.76 o
   3   4   1    11648.23    10765.29    307.26 o
   4   4   1     1428.32     1699.67    171.06 o
   5   4   1     1756.26     1683.49    203.40 o
   6   4   1      446.59      290.37    188.10 o
   7   4   1     2524.72     2667.24    250.86 o
   8   4   1    18531.57    19334.01    586.95 o
   9   4   1      756.17     1199.10    237.94 o
  10   4   1     4307.83     3146.43    402.86 o
 -10   5   1      203.36      193.48    267.50 o
  -9   5   1     1767.32     1701.36    310.93 o
  -8   5   1     6376.69     5701.64    378.44 o
  -7   5   1     3854.23     3705.72    319.61 o
  -6   5   1    10214.55    10047.84    400.65 o
  -5   5   1    11464.10    11296.02    388.81 o
  -4   5   1    37194.64    36426.18    626.83 o
  -3   5   1    60082.45    59116.31    727.98 o
  -2   5   1    44894.00    42606.42    581.93 o
  -1   5   1     1302.25     1080.81    136.86 o
   0   5   1     5534.14     4380.02    266.75 o
   1   5   1      661.56      717.35    127.03 o
   2   5   1      356.19      370.97    140.52 o
   3   5   1     1162.92      631.44    170.68 o
   4   5   1    40799.76    42918.27    677.06 o
   5   5   1    38331.66    38611.68    687.74 o
   6   5   1    10102.52    10280.80    402.80 o
   7   5   1      165.81      658.37    208.00 o
   8   5   1     9651.58     9948.42    496.08 o
   9   5   1    10085.70     9076.27    493.63 o
  10   5   1      783.44      445.70    323.64 o
  -9   6   1      902.49      633.47    283.11 o
  -8   6   1      495.27      754.89    278.01 o
  -7   6   1    22725.27    21887.96    645.43 o
  -6   6   1     1347.59     1108.16    265.12 o
  -5   6   1     1601.29     2079.86    243.34 o
  -4   6   1     1911.53     2373.90    235.70 o
  -3   6   1    11217.59    10447.52    359.44 o
  -2   6   1     3233.49     3024.78    224.46 o
  -1   6   1     3399.26     3582.35    225.99 o
   0   6   1    43734.93    39231.46    584.61 o
   1   6   1   107833.74   100509.34    982.84 o
   2   6   1      520.36      543.57    164.21 o
   3   6   1     5523.09     5524.46    302.14 o
   4   6   1     6864.98     7035.70    339.00 o
   5   6   1     6730.49     7507.49    360.39 o
   6   6   1     7240.16     7836.86    394.50 o
   7   6   1        9.88      380.95    238.84 o
   8   6   1     3068.91     2907.39    359.99 o
   9   6   1     2028.76     1644.03    348.33 o
  -9   7   1     6872.51     6332.76    463.59 o
  -8   7   1       22.84       35.83    267.80 o
  -7   7   1    16295.07    16302.36    616.98 o
  -6   7   1     1772.02     2207.21    305.46 o
  -5   7   1       23.04       43.16    243.22 o
  -4   7   1    49065.54    50044.23    868.40 o
  -3   7   1     7919.39     7215.36    348.95 o
  -2   7   1      311.02      403.12    172.24 o
  -1   7   1    33470.89    31177.00    607.71 o
   0   7   1    20054.35    18679.49    341.45 o
   1   7   1     4178.61     4185.57    278.80 o
   2   7   1    52951.15    52667.89    831.07 o
   3   7   1     8309.76     8768.50    400.17 o
   4   7   1      713.87      753.67    234.65 o
   5   7   1     9746.12    10645.50    453.98 o
   6   7   1    24600.68    26147.20    721.51 o
   7   7   1      938.13      607.76    318.07 o
   8   7   1     2598.48     2503.36    360.47 o
   9   7   1     5420.88     4741.11    436.60 o
  -8   8   1       45.21      101.88    303.73 o
  -7   8   1       13.42       78.04    284.16 o
  -6   8   1     2531.22     2873.59    356.40 o
  -5   8   1    25034.31    27379.98    752.20 o
  -4   8   1      404.12      386.02    258.02 o
  -3   8   1     4289.67     4638.66    343.75 o
  -2   8   1      479.73      716.34    229.24 o
  -1   8   1     9426.89     8619.57    392.74 o
   0   8   1    18192.71    16955.93    368.02 o
   1   8   1     2325.29     2739.94    283.84 o
   2   8   1      985.12     1234.24    249.57 o
   3   8   1    16915.28    18035.05    557.32 o
   4   8   1     1891.68     2414.32    282.25 o
   5   8   1        7.80      461.52    278.15 o
   6   8   1    16818.70    18676.01    689.48 o
   7   8   1     8550.37     9102.81    523.38 o
   8   8   1     1508.25     1809.15    345.84 o
  -7   9   1     4698.61     4851.29    472.24 o
  -6   9   1      160.49      188.79    287.39 o
  -5   9   1        8.98      118.00    297.09 o
  -4   9   1      956.80     1331.33    287.51 o
  -3   9   1      312.44      561.63    251.20 o
  -2   9   1    16578.05    16261.59    602.21 o
  -1   9   1    15904.91    16926.84    568.43 o
   0   9   1    15277.52    14541.13    392.11 o
   1   9   1     5088.72     4864.67    379.72 o
   2   9   1     5991.13     6607.63    390.43 o
   3   9   1    15509.96    16738.35    597.22 o
   4   9   1     6203.67     6094.13    429.29 o
   5   9   1      592.04     1200.70    292.90 o
   6   9   1      308.30      145.37    321.89 o
   7   9   1      546.13      506.51    318.61 o
  -5  10   1     5667.02     6706.29    502.87 o
  -4  10   1       37.22      330.15    330.15 o
  -3  10   1     3147.15     3025.99    367.63 o
  -2  10   1       17.20      114.70    229.39 o
  -1  10   1     1126.10     1443.39    307.98 o
   0  10   1     2237.10     2537.50    230.42 o
   1  10   1      962.94     1101.92    321.82 o
   2  10   1     5550.79     5723.94    431.69 o
   3  10   1     1938.21     1864.99    355.62 o
   4  10   1     6902.71     8254.89    507.49 o
   5  10   1       13.88      452.48    285.88 o
  -3  11   1       67.90      540.14    317.98 o
  -2  11   1     4841.24     4954.28    469.08 o
  -1  11   1      383.74      519.94    309.44 o
   0  11   1     4433.86     4835.28    329.54 o
   1  11   1        0.39      211.90    296.25 o
   2  11   1     1694.76     1646.24    375.77 o
   3  11   1      115.63      236.12    285.74 o
 -10   0   2    19003.21    18922.94    671.32 o
  -8   0   2    63323.94    56695.71    880.63 o
  -6   0   2    33143.52    30910.95    519.45 o
  -4   0   2     3143.58     3360.05    154.05 o
  -2   0   2      750.99      812.97     81.50 o
   0   0   2     2166.81     2116.97    244.30 o
   2   0   2   311337.69   286082.28   4186.20 o
   4   0   2   116716.27   126308.89    904.40 o
   6   0   2    26257.53    28610.06    569.16 o
   8   0   2      453.91      717.36    289.11 o
  10   0   2     7143.77     7760.77    554.00 o
 -11   1   2      129.59      242.32    291.58 o
 -10   1   2     9648.96     9949.14    517.39 o
  -9   1   2    10861.93     9652.20    470.52 o
  -8   1   2    20013.33    19900.90    550.09 o
  -7   1   2     1096.14      774.92    199.31 o
  -6   1   2    74737.76    72846.80    798.29 o
  -5   1   2    11318.32    11593.08    302.90 o
  -4   1   2   138891.97   138521.44    876.47 o
  -3   1   2    96585.08   105337.07    684.87 o
  -2   1   2    49708.23    58631.85    445.17 o
  -1   1   2   190560.08   182447.34   2732.88 o
   0   1   2     2760.84     3683.84     67.80 o
   1   1   2    26364.09    31874.99    274.17 o
   2   1   2    42425.48    45851.95    390.07 o
   3   1   2    50760.33    52678.31    491.61 o
   4   1   2    68938.23    77104.08    683.55 o
   5   1   2    30724.40    34814.87    526.17 o
   6   1   2   239425.72   233757.48   1485.42 o
   7   1   2     1684.88     1722.78    242.30 o
   8   1   2    33653.88    35993.34    767.17 o
   9   1   2      115.57      194.18    266.49 o
  10   1   2      658.22      776.24    310.93 o
  11   1   2     2986.08     3680.45    444.38 o
 -11   2   2      106.02      135.59    267.46 o
 -10   2   2    10063.84     8595.74    483.33 o
  -9   2   2    10049.44     9743.64    466.37 o
  -8   2   2    12390.14    10442.07    426.52 o
  -7   2   2     7422.36     6913.31    315.56 o
  -6   2   2     5634.37     5432.04    246.91 o
  -5   2   2    25129.48    22751.73    427.83 o
  -4   2   2    14467.81    15514.24    321.97 o
  -3   2   2     9493.03    10431.07    248.53 o
  -2   2   2     9841.75    10274.77    218.65 o
  -1   2   2   172211.84   185670.97   3374.02 o
   0   2   2    39642.57    44867.28    689.63 o
   1   2   2    28172.47    31278.72    341.42 o
   2   2   2   147767.36   139089.17   3150.70 o
   3   2   2      232.05      247.03     93.68 o
   4   2   2    65419.86    64562.84    638.02 o
   5   2   2       43.01      399.38    141.26 o
   6   2   2      927.20      855.98    189.63 o
   7   2   2    45502.22    45280.55    749.01 o
   8   2   2    18571.88    18406.55    566.35 o
   9   2   2     1668.76     1186.53    298.08 o
  10   2   2     1359.46     1265.61    331.81 o
  11   2   2      119.39       20.14    294.02 o
 -11   3   2      940.16      619.98    289.79 o
 -10   3   2      314.51      100.50    252.14 o
  -9   3   2     7534.32     6454.85    411.64 o
  -8   3   2    20345.28    18907.10    556.86 o
  -7   3   2      107.84      430.80    174.05 o
  -6   3   2    56590.06    54909.32    155.25 o
  -5   3   2     9492.02     9693.74    301.84 o
  -4   3   2      535.62      645.25    146.17 o
  -3   3   2     1201.92     1384.84    131.88 o
  -2   3   2   122694.52   126065.61    817.71 o
  -1   3   2     3768.94     3025.51    171.27 o
   0   3   2      919.01      972.01     72.26 o
   1   3   2     6790.05     7037.77    202.05 o
   2   3   2    10900.21    13248.66    278.60 o
   3   3   2    58969.71    60674.24    618.48 o
   4   3   2   217904.83   204445.84   1205.28 o
   5   3   2      346.34      391.27    151.57 o
   6   3   2    25765.18    26598.29    542.13 o
   7   3   2     3075.41     3236.25    272.85 o
   8   3   2     4870.23     5668.85    331.72 o
   9   3   2     3521.79     3801.40    360.26 o
  10   3   2     2425.61     2713.35    333.73 o
  11   3   2     3085.33     2490.29    351.44 o
 -10   4   2     4472.45     4747.34    385.16 o
  -9   4   2      100.63      135.97    195.23 o
  -8   4   2      264.26      363.50    203.71 o
  -7   4   2    10588.38    10698.43    408.01 o
  -6   4   2    38031.64    35856.45    654.53 o
  -5   4   2       58.99       32.37    165.05 o
  -4   4   2     1267.77     1161.38    159.20 o
  -3   4   2     1087.71      968.08    143.49 o
  -2   4   2     5886.42     7564.42    235.76 o
  -1   4   2     5475.66     5509.61    196.70 o
   0   4   2   107471.09    95863.28   3115.79 o
   1   4   2    18435.43    16942.54    338.17 o
   2   4   2     5360.57     6195.73    228.70 o
   3   4   2     1953.12     1851.66    151.24 o
   4   4   2    23151.44    23177.03    467.56 o
   5   4   2    18912.73    18768.79    452.04 o
   6   4   2     4226.06     3568.86    271.01 o
   7   4   2     2133.68     2143.50    271.40 o
   8   4   2    13044.64    11375.69    472.67 o
   9   4   2      863.26      492.73    263.16 o
  10   4   2        5.81      296.47    296.47 o
 -10   5   2       21.20      176.22    255.84 o
  -9   5   2       93.89      292.75    254.19 o
  -8   5   2     5228.28     4471.59    358.73 o
  -7   5   2        2.67      478.90    198.48 o
  -6   5   2     3143.66     3133.73    279.20 o
  -5   5   2       17.02      379.24    169.37 o
  -4   5   2    12968.89    12276.75    380.84 o
  -3   5   2    32328.83    29473.42    516.86 o
  -2   5   2    15785.20    16173.46    377.41 o
  -1   5   2    14257.62    12357.49    328.46 o
   0   5   2      827.92      680.24     94.08 o
   1   5   2    15869.20    14564.41    355.15 o
   2   5   2     5799.86     5736.24    245.01 o
   3   5   2      737.52      875.07    146.16 o
   4   5   2    36286.68    36192.11    635.87 o
   5   5   2     5703.54     6070.82    308.27 o
   6   5   2     7987.43     8163.99    387.86 o
   7   5   2     7951.06     7882.99    398.64 o
   8   5   2     2095.21     2657.23    323.58 o
   9   5   2     8558.08     9083.67    491.27 o
  10   5   2      618.96      424.00    269.82 o
  -9   6   2       10.58       88.53    251.40 o
  -8   6   2     3956.76     3566.24    376.46 o
  -7   6   2     4224.54     3359.50    351.16 o
  -6   6   2        0.40       54.97    221.79 o
  -5   6   2     1681.97     2323.11    236.29 o
  -4   6   2     4794.46     4995.51    300.10 o
  -3   6   2      710.11      956.15    191.59 o
  -2   6   2     1253.09     1291.50    178.87 o
  -1   6   2       22.58      257.87    128.04 o
   0   6   2      414.92      546.43    228.07 o
   1   6   2    12818.00    10845.43    358.60 o
   2   6   2     8006.24     7018.08    317.80 o
   3   6   2     4947.42     5251.04    297.34 o
   4   6   2       22.65       90.84    185.53 o
   5   6   2     5165.51     5727.86    353.96 o
   6   6   2      189.51      628.27    204.83 o
   7   6   2        0.19       63.02    232.37 o
   8   6   2      637.42      752.33    304.05 o
   9   6   2       67.24      310.11    310.11 o
  -9   7   2      319.13      823.40    289.36 o
  -8   7   2       27.44      527.38    251.49 o
  -7   7   2      612.15      628.33    276.47 o
  -6   7   2      340.13      375.62    254.32 o
  -5   7   2      257.68      128.60    220.18 o
  -4   7   2     4813.89     5051.73    327.71 o
  -3   7   2      218.53      365.11    190.98 o
  -2   7   2      336.49      645.49    176.04 o
  -1   7   2       50.74      133.10    176.45 o
   0   7   2     1319.47     1194.59    146.75 o
   1   7   2       37.20      217.12    164.71 o
   2   7   2     2782.42     3293.00    268.55 o
   3   7   2        0.67       25.26    198.14 o
   4   7   2      496.54      376.28    253.49 o
   5   7   2       79.65       44.24    219.15 o
   6   7   2     1873.69     2529.76    354.45 o
   7   7   2      501.35      393.47    276.43 o
   8   7   2       91.90      348.67    255.56 o
   9   7   2      932.94     1279.41    332.26 o
  -8   8   2        6.69       40.08    297.74 o
  -7   8   2       90.34       37.69    293.62 o
  -6   8   2      163.13      720.49    240.16 o
  -5   8   2      307.80      449.55    268.11 o
  -4   8   2        3.10      413.16    242.34 o
  -3   8   2        3.43      565.61    258.51 o
  -2   8   2       10.91      198.10    198.10 o
  -1   8   2       51.50      535.45    205.51 o
   0   8   2      268.15      652.70    165.67 o
   1   8   2      477.50      528.71    213.00 o
   2   8   2      253.41      309.67    234.19 o
   3   8   2      219.35      779.37    239.35 o
   4   8   2       98.11      405.92    228.20 o
   5   8   2        8.28      205.00    266.52 o
   6   8   2        6.45      776.73    290.50 o
   7   8   2       24.24      347.03    347.03 o
   8   8   2       92.09       85.40    319.73 o
  -7   9   2        8.14      109.20    327.60 o
  -6   9   2        7.19      186.67    292.46 o
  -5   9   2       94.37       77.13    316.84 o
  -4   9   2      206.95      270.33    260.01 o
  -3   9   2      142.18      607.82    237.05 o
  -2   9   2      532.14      862.78    260.42 o
  -1   9   2        5.30      155.11    243.44 o
   0   9   2      952.76     1279.10    297.78 o
   1   9   2      337.07      916.58    256.33 o
   2   9   2      339.30      253.13    264.90 o
   3   9   2      358.96      971.28    294.38 o
   4   9   2       52.63      126.52    253.04 o
   5   9   2       10.33        0.00    317.98 o
   6   9   2       53.81      288.99    282.79 o
   7   9   2       92.35       64.93    340.88 o
  -5  10   2       82.09      312.26    305.85 o
  -4  10   2     1427.81     1225.48    358.06 o
  -3  10   2       35.81      779.73    296.34 o
  -2  10   2      356.49      190.01    278.82 o
  -1  10   2      710.13      183.18    333.79 o
   0  10   2       28.46      570.09    253.34 o
   1  10   2       92.60       54.14    268.66 o
   2  10   2      407.84      546.01    270.05 o
   3  10   2       33.26      514.70    274.37 o
   4  10   2      335.16       81.25    322.95 o
   5  10   2      617.27     1029.48    298.22 o
  -3  11   2      243.47      347.98    317.91 o
  -2  11   2     3977.72     4543.08    494.92 o
  -1  11   2        9.47      316.21    316.21 o
   0  11   2     2539.52     2965.29    281.34 o
   1  11   2      286.27      855.73    301.43 o
   2  11   2      567.05      346.63    327.16 o
   3  11   2       97.25       43.20    302.37 o
 -11   0   3        5.38      148.84    280.92 o
  -9   0   3       21.30       59.88    229.85 o
  -7   0   3      555.10      697.62    166.01 o
  -5   0   3      298.43      284.09    104.39 o
  -3   0   3       78.17       16.71     77.96 o
  -1   0   3       25.45      107.23     46.31 o
   1   0   3        0.24       43.87     41.56 o
   3   0   3        0.06       39.83     75.49 o
   5   0   3     1404.75     1643.01    172.31 o
   7   0   3      216.23      338.36    187.97 o
   9   0   3       82.40      214.26    280.36 o
  11   0   3      117.69      429.61    360.87 o
 -11   1   3       57.79      121.69    291.27 o
 -10   1   3      383.03      695.25    271.89 o
  -9   1   3      791.45      917.00    256.39 o
  -8   1   3        5.71      700.50    232.30 o
  -7   1   3      454.37      369.78    177.91 o
  -6   1   3      564.89      740.03    183.29 o
  -5   1   3        5.92       60.06    113.26 o
  -4   1   3      501.39      900.91    131.97 o
  -3   1   3     1858.47     2462.55    130.96 o
  -2   1   3    15551.87    16453.01    246.68 o
  -1   1   3     1545.39     1237.68     74.17 o
   0   1   3       33.29      129.57    131.86 o
   1   1   3      291.05      235.96     51.74 o
   2   1   3     2712.52     2563.09    112.48 o
   3   1   3      831.95      980.41    101.86 o
   4   1   3      867.51     1267.10    132.33 o
   5   1   3     2908.67     3210.67    196.69 o
   6   1   3     2782.51     3308.58    264.91 o
   7   1   3       45.82       78.20    183.11 o
   8   1   3       38.45      324.81    273.31 o
   9   1   3      484.39      424.78    226.81 o
  10   1   3      136.74      175.33    324.99 o
  11   1   3       71.05       46.01    317.70 o
 -11   2   3       86.53      626.93    293.70 o
 -10   2   3      101.87      729.24    252.36 o
  -9   2   3     1757.71     1370.33    289.64 o
  -8   2   3      402.53      620.27    229.08 o
  -7   2   3      739.01     1030.92    210.32 o
  -6   2   3      276.12      504.74    138.12 o
  -5   2   3     2086.16     2344.60    176.40 o
  -4   2   3        7.44       54.23    104.97 o
  -3   2   3     9532.87     8979.24    228.75 o
  -2   2   3    69852.73    60065.78    508.93 o
  -1   2   3    19292.25    17531.46    264.68 o
   0   2   3    51841.45    41958.50    279.69 o
   1   2   3     9346.05     8507.92    190.54 o
   2   2   3    28888.28    26581.33    343.74 o
   3   2   3      611.40      950.45    101.46 o
   4   2   3     8364.48     7726.74    241.12 o
   5   2   3      669.37      780.53    133.01 o
   6   2   3      339.62      445.70    154.49 o
   7   2   3     1696.28     2382.32    240.05 o
   8   2   3       10.35       26.22    226.60 o
   9   2   3     1414.91     1580.14    264.32 o
  10   2   3      240.53      788.71    288.60 o
  11   2   3        6.48      167.99    295.99 o
 -11   3   3       28.81      475.32    247.46 o
 -10   3   3     1046.71      976.38    305.22 o
  -9   3   3      581.69      263.76    235.43 o
  -8   3   3     3134.71     2564.17    283.35 o
  -7   3   3     3626.49     3468.25    277.19 o
  -6   3   3      788.24      799.14    155.52 o
  -5   3   3     9597.04     9121.50    308.12 o
  -4   3   3    32729.96    33634.35    499.63 o
  -3   3   3     5076.48     5210.80    201.81 o
  -2   3   3       14.72      238.15     91.87 o
  -1   3   3      994.40     1023.09    101.72 o
   0   3   3     1335.45     1168.47    141.46 o
   1   3   3    17231.15    16922.07    297.99 o
   2   3   3     2497.25     3037.76    145.37 o
   3   3   3     8388.61     8136.99    247.18 o
   4   3   3    68696.66    65258.53    703.00 o
   5   3   3     5022.77     5296.36    256.77 o
   6   3   3       53.38      654.34    183.64 o
   7   3   3     1348.05     1394.58    236.95 o
   8   3   3      474.05      879.76    248.47 o
   9   3   3      214.48      188.79    256.08 o
  10   3   3       11.47      107.39    286.38 o
  11   3   3       12.10      243.45    297.75 o
 -10   4   3     3811.25     3527.47    333.46 o
  -9   4   3      221.35      214.22    222.99 o
  -8   4   3        4.51       81.12    195.74 o
  -7   4   3     2324.14     2244.91    236.87 o
  -6   4   3    18890.82    18987.76    484.31 o
  -5   4   3    24578.20    24608.49    501.53 o
  -4   4   3     3328.72     3153.97    213.97 o
  -3   4   3     9782.13    10070.76    291.40 o
  -2   4   3    14774.26    13040.25    309.40 o
  -1   4   3      357.20      452.99    103.54 o
   0   4   3   213152.77   188966.34   3133.35 o
   1   4   3      762.71      816.74    110.94 o
   2   4   3    21494.24    20466.63    387.97 o
   3   4   3    26723.83    24894.45    452.42 o
   4   4   3    23196.56    22400.31    467.05 o
   5   4   3    16328.79    17258.16    442.52 o
   6   4   3     9160.37     8353.22    356.08 o
   7   4   3      252.18      618.90    219.85 o
   8   4   3      925.26      969.81    250.81 o
   9   4   3      194.04      509.20    245.30 o
  10   4   3     3116.19     3129.17    386.32 o
 -10   5   3      337.25      124.60    261.16 o
  -9   5   3     4756.20     4810.22    394.25 o
  -8   5   3      504.14      841.82    229.75 o
  -7   5   3     3009.18     2784.96    290.66 o
  -6   5   3      395.61      532.04    193.81 o
  -5   5   3     9025.04    10117.69    373.44 o
  -4   5   3     5885.27     5230.87    269.75 o
  -3   5   3    14494.66    14818.42    384.54 o
  -2   5   3      567.32      763.62    144.86 o
  -1   5   3    92758.19    87776.05    818.41 o
   0   5   3     5377.26     5760.72    407.95 o
   1   5   3    49039.17    46681.04    620.42 o
   2   5   3     7075.50     7285.39    274.38 o
   3   5   3     2287.01     1953.56    215.20 o
   4   5   3    16704.30    17477.84    453.35 o
   5   5   3        6.13       43.53    176.01 o
   6   5   3      461.87      350.02    245.40 o
   7   5   3    15518.08    16366.02    556.58 o
   8   5   3      213.89      250.61    250.61 o
   9   5   3     5131.24     5243.29    428.83 o
  10   5   3      319.43      422.40    284.02 o
  -9   6   3      572.96        0.00    288.89 o
  -8   6   3    15519.77    15835.95    579.12 o
  -7   6   3     2108.58     2750.02    302.86 o
  -6   6   3      315.54      514.48    224.25 o
  -5   6   3    32744.63    34606.73    697.17 o
  -4   6   3    30624.72    30639.22    632.94 o
  -3   6   3    34185.52    33847.36    614.25 o
  -2   6   3    30232.89    27447.79    534.46 o
  -1   6   3      610.40      747.74    144.90 o
   0   6   3    10791.85     9990.68    270.32 o
   1   6   3     1818.37     2069.78    200.30 o
   2   6   3    67762.09    67619.55    841.64 o
   3   6   3    75256.25    73544.27    919.68 o
   4   6   3     7520.79     7466.70    354.82 o
   5   6   3    17078.88    16998.84    521.33 o
   6   6   3      948.36     1187.78    226.15 o
   7   6   3      586.56      683.72    267.20 o
   8   6   3     9629.01     9920.77    495.07 o
   9   6   3       48.70       18.91    283.61 o
  -9   7   3      148.30       19.61    288.87 o
  -8   7   3     2558.97     2827.01    332.59 o
  -7   7   3     6401.38     6524.06    430.32 o
  -6   7   3      362.81      699.22    262.20 o
  -5   7   3     5022.49     4776.01    336.72 o
  -4   7   3     8760.47     8446.55    394.59 o
  -3   7   3     1477.71     1624.08    233.35 o
  -2   7   3    16803.61    16479.98    472.84 o
  -1   7   3    27182.08    25977.09    560.84 o
   0   7   3     3029.63     2866.92    171.51 o
   1   7   3    17548.66    17221.58    469.73 o
   2   7   3     1831.00     2017.56    235.12 o
   3   7   3      112.46      344.31    208.90 o
   4   7   3    10155.31    11127.61    455.76 o
   5   7   3     2849.96     2669.31    318.64 o
   6   7   3     4152.20     3971.00    359.34 o
   7   7   3    10105.27    11273.33    550.70 o
   8   7   3     1313.04     1432.62    352.73 o
   9   7   3     2077.97     3021.51    379.12 o
  -8   8   3    11190.96    12340.17    595.21 o
  -7   8   3      267.84      344.27    299.02 o
  -6   8   3     3994.11     4143.92    387.99 o
  -5   8   3       13.26      529.58    223.83 o
  -4   8   3    11001.91    11071.87    469.22 o
  -3   8   3    36970.92    37033.55    794.20 o
  -2   8   3     5303.74     4865.18    339.52 o
  -1   8   3    26256.30    25619.56    625.64 o
   0   8   3      615.65      749.17    145.77 o
   1   8   3    18576.40    18391.13    532.20 o
   2   8   3    21942.46    21479.18    604.23 o
   3   8   3     3803.73     4514.03    346.33 o
   4   8   3     7967.64     8392.82    454.21 o
   5   8   3    11686.37    10948.95    526.53 o
   6   8   3     6268.53     6384.15    473.74 o
   7   8   3     4207.73     4146.62    422.37 o
   8   8   3    15593.51    14573.10    660.98 o
  -7   9   3     2765.87     3006.54    448.08 o
  -6   9   3      238.70      428.58    280.93 o
  -5   9   3    15335.77    14913.62    632.83 o
  -4   9   3     3260.31     3171.96    375.81 o
  -3   9   3     6412.06     6286.30    435.69 o
  -2   9   3     2038.41     2285.80    313.59 o
  -1   9   3       63.69      198.74    249.40 o
   0   9   3      224.17      484.79    175.40 o
   1   9   3     3523.56     2624.23    328.99 o
   2   9   3     1411.72     1573.60    296.02 o
   3   9   3     8169.81     7620.21    453.75 o
   4   9   3     1379.96     1773.40    302.33 o
   5   9   3    11819.90    13052.13    589.36 o
   6   9   3      393.49       82.11    320.19 o
   7   9   3     1988.78     2250.18    393.19 o
  -5  10   3       22.38       21.09    341.70 o
  -4  10   3     1150.13     1838.21    357.54 o
  -3  10   3     3723.37     3101.52    427.66 o
  -2  10   3        1.48      206.23    259.31 o
  -1  10   3     2893.84     3058.86    362.22 o
   0  10   3     2890.64     2903.19    237.25 o
   1  10   3     3679.99     3947.83    373.96 o
   2  10   3     1163.02     1048.23    288.90 o
   3  10   3     2271.58     2146.99    353.86 o
   4  10   3     4280.25     4052.00    423.77 o
   5  10   3     1018.75      854.56    334.92 o
  -3  11   3     1415.94     1482.82    370.18 o
  -2  11   3     6917.39     6690.43    516.89 o
  -1  11   3      868.53     1312.13    328.03 o
   0  11   3       59.17      589.96    217.56 o
   1  11   3     1334.21     1529.20    328.50 o
   2  11   3     2738.80     3054.79    397.95 o
   3  11   3       20.38      188.79    280.27 o
 -10   0   4      161.58      255.88    286.58 o
  -8   0   4     1796.17     2038.78    267.23 o
  -6   0   4    41011.56    38564.50    592.03 o
  -4   0   4   117992.55   105772.83    779.12 o
  -2   0   4   153002.80   146411.53   3006.03 o
   0   0   4    42874.04    56088.52    998.88 o
   2   0   4   356739.84   331459.88   4705.06 o
   4   0   4    51941.89    59852.54    635.57 o
   6   0   4     4247.95     4398.01    257.40 o
   8   0   4    36617.36    40154.53    836.06 o
  10   0   4     7849.07    10313.75    611.03 o
 -11   1   4     1731.49     1794.59    345.19 o
 -10   1   4     3054.16     3153.07    344.22 o
  -9   1   4      654.34      916.27    254.21 o
  -8   1   4    35804.07    35864.78    721.49 o
  -7   1   4    12953.65    12323.19    407.05 o
  -6   1   4    81321.53    79436.02    841.13 o
  -5   1   4      282.56      330.46    135.66 o
  -4   1   4   128673.50   127255.57    855.92 o
  -3   1   4   122452.88   129825.35    778.15 o
  -2   1   4   572220.19   456440.63   5291.42 o
  -1   1   4     1330.84     1481.77    102.98 o
   0   1   4      515.90      466.00    386.69 o
   1   1   4       93.59      113.34     54.57 o
   2   1   4    20469.96    21293.20    280.61 o
   3   1   4     6119.29     7097.12    194.17 o
   4   1   4   105013.85   119329.59    859.79 o
   5   1   4    68063.22    75161.75    767.92 o
   6   1   4    17467.76    18548.43    455.39 o
   7   1   4     3164.19     3398.83    262.91 o
   8   1   4    39652.59    41278.25    808.44 o
   9   1   4     1882.10     2312.90    312.49 o
  10   1   4    11183.48    14189.61    645.18 o
  11   1   4      107.65      250.60    346.48 o
 -11   2   4     3129.58     3013.36    387.15 o
 -10   2   4      965.98     1013.23    302.65 o
  -9   2   4     1270.88      966.18    238.34 o
  -8   2   4     6739.66     6744.84    344.20 o
  -7   2   4    19524.84    18087.79    486.13 o
  -6   2   4      315.95      588.12    158.21 o
  -5   2   4    11620.50    11754.11    321.87 o
  -4   2   4     6946.10     6327.50    222.17 o
  -3   2   4    25854.08    27098.97    380.48 o
  -2   2   4   224830.39   216362.83   4000.51 o
  -1   2   4    35351.55    42251.55    409.66 o
   0   2   4   221536.45   231515.05  18896.37 o
   1   2   4   187005.78   205522.36   3749.27 o
   2   2   4     1939.05     2713.14    137.83 o
   3   2   4    10467.28    11448.60    252.34 o
   4   2   4      297.49      665.11    131.62 o
   5   2   4     2616.92     2903.23    189.57 o
   6   2   4      164.37       17.78    144.04 o
   7   2   4    12304.73    12114.35    421.82 o
   8   2   4     8673.83     8416.93    405.52 o
   9   2   4     5305.57     5395.51    405.43 o
  10   2   4    17533.77    16469.22    624.74 o
  11   2   4      265.37       41.65    325.28 o
 -11   3   4     2227.01     1908.28    360.73 o
 -10   3   4     8755.31     8066.59    473.34 o
  -9   3   4       22.46      296.97    216.47 o
  -8   3   4       17.37      433.95    206.39 o
  -7   3   4    17886.56    17692.52    496.59 o
  -6   3   4    45344.82    45809.17    157.61 o
  -5   3   4     4695.41     5086.27    243.28 o
  -4   3   4   180272.47   181976.09   1132.46 o
  -3   3   4    71318.23    69220.58    654.38 o
  -2   3   4      387.43      538.96    100.71 o
  -1   3   4       11.47       40.23     90.53 o
   0   3   4    25458.71    27329.15    677.34 o
   1   3   4    13634.85    14384.53    280.45 o
   2   3   4    11396.12    13102.91    281.60 o
   3   3   4     3823.51     3910.47    178.75 o
   4   3   4    11499.17    12397.74    320.09 o
   5   3   4    23223.42    22452.28    458.82 o
   6   3   4    83075.19    78102.28    920.82 o
   7   3   4        1.01      195.49    195.49 o
   8   3   4    19992.04    19336.54    587.96 o
   9   3   4     1927.78     1717.73    279.15 o
  10   3   4      766.81      576.16    306.79 o
  11   3   4      133.67      304.06    255.84 o
 -10   4   4       54.33      726.35    275.46 o
  -9   4   4      137.46       61.92    215.85 o
  -8   4   4     2411.81     2189.80    281.69 o
  -7   4   4        5.19       35.40    177.02 o
  -6   4   4     7277.28     7320.06    331.12 o
  -5   4   4    39921.07    38995.21    630.56 o
  -4   4   4      860.84     1252.58    155.46 o
  -3   4   4     4930.71     5765.45    237.75 o
  -2   4   4    16630.95    15296.56    340.74 o
  -1   4   4    33404.84    33272.53    468.88 o
   0   4   4   125764.19   119136.15   6003.05 o
   1   4   4     7928.62     8142.17    243.02 o
   2   4   4     4409.89     4482.52    209.71 o
   3   4   4    44251.53    44101.62    591.17 o
   4   4   4     1853.37     1747.75    240.47 o
   5   4   4       39.08      346.59    168.72 o
   6   4   4     8593.83     8662.51    360.56 o
   7   4   4     5402.47     5532.61    332.73 o
   8   4   4       58.66      116.82    248.50 o
   9   4   4       85.00       16.65    268.21 o
  10   4   4     8514.68     6390.07    490.98 o
 -10   5   4      292.35      214.98    273.45 o
  -9   5   4    10999.39    11292.11    509.18 o
  -8   5   4       29.63       69.01    309.15 o
  -7   5   4      273.69      397.18    230.33 o
  -6   5   4     5490.04     5715.31    320.45 o
  -5   5   4        5.95      209.36    185.69 o
  -4   5   4    19738.63    18611.81    460.58 o
  -3   5   4     3240.98     2687.37    205.33 o
  -2   5   4     3850.05     4001.04    202.65 o
  -1   5   4    58882.60    54868.62    661.62 o
   0   5   4    11181.95    10603.32    272.24 o
   1   5   4      338.83      644.56    145.73 o
   2   5   4     1940.21     1918.87    182.58 o
   3   5   4    14884.41    14571.05    392.35 o
   4   5   4     1822.08     2136.41    203.11 o
   5   5   4     1713.62     1467.64    231.04 o
   6   5   4    10033.25     9263.01    397.78 o
   7   5   4      807.19      752.43    283.84 o
   8   5   4     3852.90     3039.07    338.93 o
   9   5   4      294.21      651.90    299.88 o
  10   5   4       15.41      516.26    241.89 o
  -9   6   4       48.43       88.75    239.63 o
  -8   6   4     1116.69     1599.41    294.62 o
  -7   6   4        4.78      119.18    223.46 o
  -6   6   4     1146.58     1767.29    258.63 o
  -5   6   4    10956.16    11034.68    427.79 o
  -4   6   4     2264.28     2085.58    229.06 o
  -3   6   4      620.38      949.37    201.88 o
  -2   6   4     3049.13     3431.68    222.67 o
  -1   6   4     3030.03     3189.58    217.55 o
   0   6   4      198.77       76.44    191.08 o
   1   6   4       37.50      227.85    144.49 o
   2   6   4     7502.93     6732.16    304.73 o
   3   6   4    10295.02    10649.85    384.68 o
   4   6   4        6.36      127.02    186.67 o
   5   6   4       33.79      103.34    245.67 o
   6   6   4      271.55      329.92    225.84 o
   7   6   4     3526.43     3609.07    350.91 o
   8   6   4     2933.65     3194.77    342.30 o
   9   6   4      404.82      398.29    293.08 o
  -9   7   4      234.23      630.42    261.78 o
  -8   7   4      236.35      433.64    286.61 o
  -7   7   4      488.82      269.26    296.00 o
  -6   7   4       16.60      243.02    243.02 o
  -5   7   4      151.75      282.48    242.13 o
  -4   7   4      113.29      411.23    221.72 o
  -3   7   4       30.07       35.32    189.66 o
  -2   7   4     7650.03     6932.89    336.58 o
  -1   7   4     1219.69     1353.78    209.26 o
   0   7   4        0.31      292.93    110.45 o
   1   7   4      215.37      531.70    180.34 o
   2   7   4      411.54      217.33    187.09 o
   3   7   4      863.23     1085.13    221.65 o
   4   7   4     4130.29     4196.66    322.52 o
   5   7   4        7.28      549.48    203.81 o
   6   7   4        0.04      130.84    239.51 o
   7   7   4      248.70      340.41    288.35 o
   8   7   4      178.98      329.33    284.25 o
   9   7   4      265.12      267.17    329.26 o
  -8   8   4       58.57      320.15    323.92 o
  -7   8   4        8.42      113.17    286.82 o
  -6   8   4       38.83       62.01    287.40 o
  -5   8   4      351.98      130.72    277.29 o
  -4   8   4       46.55      303.11    232.71 o
  -3   8   4       68.03      211.11    259.10 o
  -2   8   4       23.54      422.47    203.69 o
  -1   8   4      292.65      610.83    209.21 o
   0   8   4      225.28      170.25    139.43 o
   1   8   4      320.55      655.53    231.03 o
   2   8   4      233.57      607.34    252.90 o
   3   8   4      688.45      924.79    233.15 o
   4   8   4       32.48      110.09    218.16 o
   5   8   4        0.01      170.74    266.27 o
   6   8   4      181.95      277.73    296.10 o
   7   8   4       61.87      313.18    313.18 o
   8   8   4      138.12      823.40    280.35 o
  -7   9   4      176.34      126.66    342.35 o
  -6   9   4       25.88        0.00    289.89 o
  -5   9   4        0.01      399.39    307.69 o
  -4   9   4        0.76      478.79    262.63 o
  -3   9   4      114.74      331.91    248.44 o
  -2   9   4      355.03      630.96    267.62 o
  -1   9   4      667.31      152.34    262.26 o
   0   9   4      680.99     1267.69    185.56 o
   1   9   4       40.18      299.87    231.53 o
   2   9   4      934.51     1289.71    240.13 o
   3   9   4      132.64       33.67    243.53 o
   4   9   4      180.33      609.78    254.42 o
   5   9   4      167.63      866.44    286.09 o
   6   9   4       23.40      659.52    273.61 o
   7   9   4      106.29      326.68    336.70 o
  -5  10   4      441.16       43.65    338.88 o
  -4  10   4      351.54      495.63    356.69 o
  -3  10   4      610.63      684.02    348.16 o
  -2  10   4      222.80      334.45    274.02 o
  -1  10   4        7.59      396.76    263.84 o
   0  10   4        1.89       33.72    181.35 o
   1  10   4      782.53     1281.26    281.76 o
   2  10   4      185.16      108.51    253.84 o
   3  10   4      299.15      531.50    300.32 o
   4  10   4     1215.34     1127.66    347.13 o
   5  10   4       13.26      789.18    262.39 o
  -3  11   4        6.19      178.87    328.64 o
  -2  11   4       46.65      280.79    334.09 o
  -1  11   4      324.73      666.62    281.96 o
   0  11   4     2675.00     3118.84    286.89 o
   1  11   4      224.11      156.14    267.13 o
   2  11   4     3669.48     4421.52    430.34 o
   3  11   4       15.48      251.17    285.94 o
 -11   0   5      122.71       42.75    354.85 o
  -9   0   5        2.15       45.59    235.91 o
  -7   0   5       23.68      113.14    160.58 o
  -5   0   5       80.03      112.11    117.45 o
  -3   0   5      220.43      379.88     85.71 o
  -1   0   5       20.04      144.96     54.66 o
   1   0   5       19.95      182.80     58.26 o
   3   0   5      154.67       51.52     78.31 o
   5   0   5      692.52      773.92    145.61 o
   7   0   5       40.40       85.55    198.23 o
   9   0   5      227.03      507.55    241.26 o
  11   0   5       22.97      432.61    305.52 o
 -11   1   5       36.62      146.95    293.91 o
 -10   1   5        1.57      215.02    262.80 o
  -9   1   5       89.72       30.75    236.39 o
  -8   1   5     1969.14     2472.13    277.77 o
  -7   1   5      697.23     1001.52    190.26 o
  -6   1   5     2975.41     3235.21    230.84 o
  -5   1   5       65.25      112.75    112.75 o
  -4   1   5      557.78      983.63    134.87 o
  -3   1   5     3063.22     3293.69    143.94 o
  -2   1   5     5569.48     6709.91    177.30 o
  -1   1   5      205.62      353.24     62.33 o
   0   1   5      264.93      119.32    111.08 o
   1   1   5      633.68      515.16     69.96 o
   2   1   5      982.17      912.79     88.69 o
   3   1   5       83.99      139.30     74.18 o
   4   1   5     9104.09    10648.97    281.75 o
   5   1   5     1651.41     2074.94    181.69 o
   6   1   5     2779.40     2600.64    208.86 o
   7   1   5        1.61      169.22    182.53 o
   8   1   5     2676.51     2905.24    301.56 o
   9   1   5      213.88      444.35    239.58 o
  10   1   5       58.17      292.26    304.99 o
  11   1   5      240.91      318.13    326.79 o
 -11   2   5      801.24      683.49    306.99 o
 -10   2   5     2329.48     2472.67    336.93 o
  -9   2   5       86.53      252.45    252.45 o
  -8   2   5     2155.49     2127.65    270.69 o
  -7   2   5     2821.01     2949.63    253.58 o
  -6   2   5      111.04      220.26    137.01 o
  -5   2   5     2257.21     2636.68    207.61 o
  -4   2   5       72.56      183.71    110.23 o
  -3   2   5      409.03      605.33     94.92 o
  -2   2   5      573.33      526.81     96.80 o
  -1   2   5      256.20      563.04     87.58 o
   0   2   5      376.39      651.66    113.93 o
   1   2   5    24230.24    20966.90    305.86 o
   2   2   5    29989.52    27687.42    369.12 o
   3   2   5    12048.88    11884.37    271.41 o
   4   2   5    12755.52    11128.21    288.91 o
   5   2   5      933.30      596.64    142.56 o
   6   2   5       10.98      103.26    167.36 o
   7   2   5      349.91       89.03    201.70 o
   8   2   5      896.61      799.58    231.11 o
   9   2   5      289.11       93.69    250.49 o
  10   2   5      507.06      678.81    276.98 o
  11   2   5      423.09        0.00    298.63 o
 -11   3   5     2176.77     1720.60    359.83 o
 -10   3   5     3778.06     3542.91    385.73 o
  -9   3   5        3.17      209.73    233.23 o
  -8   3   5     1465.47     1756.34    233.12 o
  -7   3   5     1410.03     1356.99    243.70 o
  -6   3   5    18427.94    17683.62    154.59 o
  -5   3   5        8.18       88.52    133.64 o
  -4   3   5    33553.68    32600.71    499.10 o
  -3   3   5    25568.83    25977.81    407.19 o
  -2   3   5    20662.76    19301.98    335.00 o
  -1   3   5     4579.43     5388.00    185.59 o
   0   3   5     7871.21     6265.57   3818.36 o
   1   3   5     1313.55     1324.79    107.42 o
   2   3   5    13564.30    12267.68    279.59 o
   3   3   5     1337.63     1451.43    129.79 o
   4   3   5     8349.57     8828.67    278.31 o
   5   3   5     6925.71     6849.69    278.55 o
   6   3   5    49091.50    45683.72    727.93 o
   7   3   5     4046.02     3899.71    293.43 o
   8   3   5     8890.76     8031.89    423.59 o
   9   3   5     1443.95     1722.36    274.10 o
  10   3   5       27.45       18.56    252.40 o
 -10   4   5     4893.51     3938.07    375.72 o
  -9   4   5      311.88      529.63    233.61 o
  -8   4   5     4438.54     4097.82    333.03 o
  -7   4   5      721.11      431.05    219.96 o
  -6   4   5      325.04      376.68    192.76 o
  -5   4   5    11204.15    11804.37    369.60 o
  -4   4   5    18929.35    17594.70    404.76 o
  -3   4   5     2568.26     2762.16    191.55 o
  -2   4   5      113.78      258.59    107.45 o
  -1   4   5    56693.72    53974.54    600.24 o
   0   4   5       66.64        6.40     85.49 o
   1   4   5     2328.58     2149.17    158.85 o
   2   4   5    73934.04    72268.62    716.09 o
   3   4   5     4403.76     4911.21    230.88 o
   4   4   5     4393.24     4102.57    240.89 o
   5   4   5     8225.89     9250.97    327.31 o
   6   4   5      125.10       90.33    188.06 o
   7   4   5    12232.63    10627.52    436.49 o
   8   4   5      481.85      790.35    266.54 o
   9   4   5       32.08      346.01    222.70 o
  10   4   5     2651.81     1520.36    347.52 o
 -10   5   5      971.97     1299.88    275.58 o
  -9   5   5    15332.19    13382.18    566.77 o
  -8   5   5     1644.40     1456.84    270.12 o
  -7   5   5     2070.72     1674.05    298.94 o
  -6   5   5     7914.78     7771.84    366.46 o
  -5   5   5    14248.58    13781.82    427.34 o
  -4   5   5    18379.25    17623.79    440.01 o
  -3   5   5     1061.32      989.01    154.36 o
  -2   5   5     9511.02     8699.52    289.14 o
  -1   5   5    32737.44    31879.77    517.33 o
   0   5   5    10203.41     8879.29    205.08 o
   1   5   5    37752.60    35944.84    554.90 o
   2   5   5    14345.99    13125.92    358.93 o
   3   5   5    55271.57    50200.88    699.51 o
   4   5   5    16286.96    15509.70    439.91 o
   5   5   5     6657.41     7626.84    342.98 o
   6   5   5    31185.31    31069.03    679.85 o
   7   5   5     4233.28     4506.44    333.17 o
   8   5   5     4389.29     3962.05    389.03 o
   9   5   5     5053.46     4914.20    411.21 o
  10   5   5     1011.70     1048.35    304.13 o
  -9   6   5      556.56      247.23    257.90 o
  -8   6   5     3251.52     2647.48    343.73 o
  -7   6   5     1934.67     2085.99    278.38 o
  -6   6   5    11828.02    12350.06    467.98 o
  -5   6   5    16089.62    16437.06    508.84 o
  -4   6   5      140.81      152.53    191.11 o
  -3   6   5    13836.06    14532.64    427.85 o
  -2   6   5      730.68     1179.79    163.41 o
  -1   6   5    36923.63    34262.84    581.71 o
   0   6   5    23434.55    20671.50    332.00 o
   1   6   5     1078.36     1377.59    185.16 o
   2   6   5      458.55      348.90    171.66 o
   3   6   5     1602.26     2125.06    202.30 o
   4   6   5     4441.39     4664.20    297.75 o
   5   6   5    25788.50    25852.52    634.87 o
   6   6   5     1957.46     2459.69    286.38 o
   7   6   5    27113.78    27655.32    743.43 o
   8   6   5     1383.76     1760.82    306.31 o
   9   6   5     1484.81     1273.09    313.61 o
  -9   7   5     5902.74     5366.48    414.59 o
  -8   7   5     3563.94     3968.87    374.63 o
  -7   7   5      816.84     1357.88    254.49 o
  -6   7   5      584.66      586.18    239.46 o
  -5   7   5     2674.30     2768.71    307.21 o
  -4   7   5     4025.61     5037.29    322.00 o
  -3   7   5    11493.92    11291.16    431.15 o
  -2   7   5    73700.50    68669.95    920.81 o
  -1   7   5     2686.31     2209.42    223.12 o
   0   7   5     5644.21     4819.26    798.81 o
   1   7   5     4515.02     4084.33    276.62 o
   2   7   5    14384.77    13109.62    448.68 o
   3   7   5    20024.49    20426.86    559.30 o
   4   7   5    29282.07    30644.40    709.96 o
   5   7   5       12.84      149.48    199.31 o
   6   7   5      218.67      443.64    240.89 o
   7   7   5     3810.76     4511.68    365.16 o
   8   7   5     3376.66     3194.76    386.18 o
  -8   8   5      432.45     1074.33    288.24 o
  -7   8   5     6038.83     5319.54    435.55 o
  -6   8   5    25204.93    26223.07    764.16 o
  -5   8   5       12.72       49.06    251.22 o
  -4   8   5     2485.47     1715.87    308.27 o
  -3   8   5        2.19      264.72    215.21 o
  -2   8   5     9597.60     8255.86    408.21 o
  -1   8   5     2425.16     2104.32    285.02 o
   0   8   5     6696.26     6891.13    250.85 o
   1   8   5    17411.48    15717.81    511.31 o
   2   8   5    17138.58    15752.79    532.86 o
   3   8   5    12344.52    11454.59    474.51 o
   4   8   5      702.88      690.15    269.28 o
   5   8   5    14890.80    14476.57    569.18 o
   6   8   5     1018.23      705.91    319.40 o
   7   8   5      352.70      398.19    309.71 o
   8   8   5      926.33      927.38    337.05 o
  -7   9   5     6886.90     7504.65    522.76 o
  -6   9   5      319.35      180.34    316.60 o
  -5   9   5       62.12      112.77    302.06 o
  -4   9   5     4262.95     4984.27    407.37 o
  -3   9   5    14092.23    14533.57    567.99 o
  -2   9   5    14377.92    14296.22    535.00 o
  -1   9   5     1711.05     1901.42    271.91 o
   0   9   5    26672.82    25759.37    481.93 o
   1   9   5      643.86      842.28    271.95 o
   2   9   5     5612.66     5334.00    391.47 o
   3   9   5       96.99      402.28    242.55 o
   4   9   5     2289.39     2405.05    329.79 o
   5   9   5     1806.45     1890.32    331.67 o
   6   9   5      457.83      268.25    312.96 o
   7   9   5    11993.80    11812.99    605.79 o
  -5  10   5        8.37      495.67    292.89 o
  -4  10   5    17734.78    17713.48    698.73 o
  -3  10   5      822.91      887.84    326.89 o
  -2  10   5     5060.98     5559.47    430.55 o
  -1  10   5      443.46      479.18    259.06 o
   0  10   5     2958.00     2444.58    228.81 o
   1  10   5     6547.51     6039.45    417.49 o
   2  10   5      871.99     1564.62    279.40 o
   3  10   5     2782.87     2901.91    369.62 o
   4  10   5     1504.18     1751.22    349.44 o
   5  10   5     2720.04     2540.41    413.69 o
  -3  11   5       43.63      177.66    304.27 o
  -2  11   5      969.36     1081.84    333.79 o
  -1  11   5      715.47      675.80    327.06 o
   0  11   5     9457.66     8752.25    364.25 o
   1  11   5      194.00      754.97    265.92 o
   2  11   5     4634.93     5008.89    457.42 o
   3  11   5      180.73      188.18    264.99 o
 -10   0   6     8686.06     9335.12    497.60 o
  -8   0   6      409.45      810.85    222.89 o
  -6   0   6    34859.00    35845.31    594.34 o
  -4   0   6    15474.14    16463.78    328.02 o
  -2   0   6   201019.45   204276.73   3806.29 o
   0   0   6   430416.63   355767.38  14510.91 o
   2   0   6    86767.22   109014.30    678.86 o
   4   0   6   171057.30   160228.36   8832.50 o
   6   0   6    10914.90    12090.11    391.43 o
   8   0   6    11780.99    13730.03    529.58 o
  10   0   6    10108.80    11654.32    638.53 o
 -11   1   6     1828.22     1478.47    346.42 o
 -10   1   6       43.21      489.35    285.95 o
  -9   1   6     4182.50     4421.00    348.31 o
  -8   1   6    21388.23    21348.07    591.02 o
  -7   1   6      531.58      631.26    181.92 o
  -6   1   6     5275.09     5763.94    287.48 o
  -5   1   6      563.52      476.14    130.19 o
  -4   1   6   102416.05   111412.65    833.71 o
  -3   1   6    31666.81    34657.34    419.99 o
  -2   1   6     3069.58     3960.43    150.81 o
  -1   1   6    44808.75    56186.46    424.36 o
   0   1   6    17392.81    16289.11   9412.63 o
   1   1   6     1461.79     2347.69    115.36 o
   2   1   6    42107.24    47641.29    438.30 o
   3   1   6      223.38      167.72     90.18 o
   4   1   6   162691.88   166883.30   1034.04 o
   5   1   6     9952.56    10440.95    311.89 o
   6   1   6     3801.44     4419.49    265.62 o
   7   1   6     4797.38     4784.31    307.20 o
   8   1   6      133.16      359.35    239.57 o
   9   1   6      483.85      330.07    273.02 o
  10   1   6      226.17        0.00    349.27 o
  11   1   6     2330.59     2494.16    394.94 o
 -11   2   6     2470.05     1832.16    355.50 o
 -10   2   6     4682.45     5213.12    398.78 o
  -9   2   6     2233.31     2154.93    289.33 o
  -8   2   6     5545.52     5770.95    376.09 o
  -7   2   6     6821.46     8125.44    343.45 o
  -6   2   6     1215.91     1357.32    173.16 o
  -5   2   6    93590.77   102228.06    892.18 o
  -4   2   6    19070.51    20097.85    369.29 o
  -3   2   6    10210.95    11115.23    252.54 o
  -2   2   6   166422.50   158340.44   3528.68 o
  -1   2   6    13389.54    15480.85    266.31 o
   0   2   6   273826.94   274359.72  23492.84 o
   1   2   6    66296.23    73286.14    572.03 o
   2   2   6   223217.30   218710.77   4260.77 o
   3   2   6   145065.05   147947.17    916.03 o
   4   2   6    51158.44    51093.41    599.33 o
   5   2   6     7713.70     7958.72    287.65 o
   6   2   6       76.86      434.91    160.41 o
   7   2   6     3701.30     3638.31    283.22 o
   8   2   6      257.51      522.11    226.69 o
   9   2   6     2473.63     2145.03    336.59 o
  10   2   6     2049.28     1886.52    330.87 o
  11   2   6     1753.04     1901.05    336.28 o
 -11   3   6      906.27     1506.71    290.26 o
 -10   3   6     5650.57     5834.68    423.50 o
  -9   3   6     3199.03     2693.12    334.36 o
  -8   3   6      914.69     1321.35    253.14 o
  -7   3   6     1542.17     1204.83    245.29 o
  -6   3   6     2622.11     3063.80    221.33 o
  -5   3   6     1691.60     1638.89    169.96 o
  -4   3   6       22.93      451.06    144.55 o
  -3   3   6    13306.07    13013.23    298.77 o
  -2   3   6   175069.27   159271.20    936.40 o
  -1   3   6    50570.43    58396.41    566.21 o
   0   3   6     9368.93    10360.62    608.18 o
   1   3   6    13844.97    14189.39    290.27 o
   2   3   6     1296.32     1077.00    124.48 o
   3   3   6     1242.68      861.96    144.58 o
   4   3   6     4265.89     5211.21    237.86 o
   5   3   6     2819.24     2624.52    204.36 o
   6   3   6    42450.75    40656.81    686.82 o
   7   3   6    11964.75    11722.96    418.68 o
   8   3   6      114.97      578.24    221.42 o
   9   3   6     2119.12     1980.46    298.45 o
  10   3   6     2587.07     2392.00    336.72 o
 -10   4   6     9366.13     9037.09    483.36 o
  -9   4   6     1207.14     1071.46    278.65 o
  -8   4   6     1198.99     1328.86    265.06 o
  -7   4   6     1334.30     1558.05    250.78 o
  -6   4   6     3626.46     3739.75    273.94 o
  -5   4   6        0.60       63.42    160.29 o
  -4   4   6    69907.41    69861.83    775.97 o
  -3   4   6    35119.39    35692.34    520.73 o
  -2   4   6    21607.71    21745.79    397.54 o
  -1   4   6    10622.06    11362.15    297.48 o
   0   4   6    21197.19    21215.67    326.99 o
   1   4   6     9146.20     8583.97    267.95 o
   2   4   6   168417.92   162151.56   1069.53 o
   3   4   6     2431.38     2822.11    195.65 o
   4   4   6     3072.79     3408.56    219.13 o
   5   4   6    14365.98    13256.98    407.42 o
   6   4   6      248.83       22.18    208.81 o
   7   4   6     4295.45     4306.76    329.44 o
   8   4   6    11262.06    10365.65    469.24 o
   9   4   6      562.87      827.63    239.86 o
  10   4   6      222.76      511.29    252.95 o
 -10   5   6       45.65      510.09    251.55 o
  -9   5   6     1286.57     1680.77    291.15 o
  -8   5   6       19.16      149.84    205.80 o
  -7   5   6    10407.58    11963.67    456.38 o
  -6   5   6      114.98      142.88    238.73 o
  -5   5   6     8915.68     9732.01    372.92 o
  -4   5   6      317.80      589.83    177.49 o
  -3   5   6    11495.36    10411.92    334.14 o
  -2   5   6     1809.53     2164.13    235.62 o
  -1   5   6     1922.62     2083.60    173.48 o
   0   5   6      128.61      327.91    122.39 o
   1   5   6    36980.99    33541.73    528.97 o
   2   5   6     2198.65     2339.93    187.57 o
   3   5   6    12436.39    12037.94    357.62 o
   4   5   6        1.14       90.21    176.65 o
   5   5   6    19018.21    18024.46    500.58 o
   6   5   6     1722.11     2130.57    268.70 o
   7   5   6     2042.63     2409.33    312.11 o
   8   5   6      256.10      241.11    261.83 o
   9   5   6     1252.88      970.71    338.92 o
  10   5   6       36.00       19.49    267.64 o
  -9   6   6      178.05      356.60    251.40 o
  -8   6   6     1084.88      950.45    299.76 o
  -7   6   6        6.88      283.15    229.48 o
  -6   6   6     4564.26     4726.16    339.57 o
  -5   6   6      288.57      751.45    210.48 o
  -4   6   6       23.35       54.81    169.94 o
  -3   6   6     9527.03     9390.69    353.89 o
  -2   6   6     1938.23     1962.58    195.54 o
  -1   6   6     3990.94     4118.03    239.45 o
   0   6   6     7319.82     6191.81    197.59 o
   1   6   6     8654.78     7664.29    322.27 o
   2   6   6      838.40      685.73    182.62 o
   3   6   6     1114.07     1124.76    203.81 o
   4   6   6     6049.87     6055.87    326.10 o
   5   6   6     5460.34     6136.65    363.84 o
   6   6   6     3020.10     3398.05    315.50 o
   7   6   6     3280.59     4149.75    371.04 o
   8   6   6      227.27      458.74    264.87 o
   9   6   6      649.28      152.09    294.90 o
  -9   7   6       77.92      727.43    273.90 o
  -8   7   6      646.43      325.44    279.20 o
  -7   7   6      188.52      434.57    300.43 o
  -6   7   6        1.14      293.09    247.42 o
  -5   7   6      225.91      280.41    233.04 o
  -4   7   6       75.25      192.65    203.87 o
  -3   7   6       79.65       58.88    185.82 o
  -2   7   6     3134.59     2740.53    266.79 o
  -1   7   6       75.45       85.35    181.60 o
   0   7   6     1167.53     1183.70    155.22 o
   1   7   6      159.62      308.08    180.03 o
   2   7   6        3.93      348.24    173.18 o
   3   7   6      104.32      548.54    199.47 o
   4   7   6      414.81      641.91    254.42 o
   5   7   6      490.70      405.77    240.68 o
   6   7   6     1480.91     1257.77    320.45 o
   7   7   6      198.59      722.04    278.48 o
   8   7   6       25.63      213.49    267.84 o
  -8   8   6        0.96      316.33    323.78 o
  -7   8   6      187.25      224.77    293.93 o
  -6   8   6      151.39      946.37    284.29 o
  -5   8   6        9.96      810.90    246.96 o
  -4   8   6      225.22      599.45    230.56 o
  -3   8   6      299.89      502.20    243.56 o
  -2   8   6        6.79      170.74    189.30 o
  -1   8   6      245.11      654.22    198.63 o
   0   8   6      131.61       83.13    138.68 o
   1   8   6        7.96      259.97    203.86 o
   2   8   6      256.98      735.73    215.38 o
   3   8   6      192.95      422.69    235.69 o
   4   8   6       62.17      598.77    236.72 o
   5   8   6       20.10      618.02    268.61 o
   6   8   6       92.28      671.10    257.49 o
   7   8   6       34.55       60.07    278.33 o
   8   8   6        0.01      319.53    319.53 o
  -7   9   6      174.83       62.00    317.74 o
  -6   9   6        0.29      118.85    283.25 o
  -5   9   6      348.84      523.25    292.46 o
  -4   9   6       34.34      313.65    230.81 o
  -3   9   6       41.71      147.53    256.24 o
  -2   9   6       94.75      253.45    253.45 o
  -1   9   6      214.31      852.55    246.75 o
   0   9   6       21.43      552.17    191.56 o
   1   9   6      656.83     1011.08    222.17 o
   2   9   6        6.28      315.34    251.89 o
   3   9   6      245.92      487.54    228.04 o
   4   9   6       30.24       36.08    316.68 o
   5   9   6       88.59      154.08    277.75 o
   6   9   6        0.60      372.32    277.22 o
  -5  10   6      366.07      637.36    284.39 o
  -4  10   6     1038.21     1007.63    376.10 o
  -3  10   6      630.07      897.41    295.83 o
  -2  10   6      229.21       91.61    302.14 o
  -1  10   6      121.74      417.33    244.71 o
   0  10   6      182.07      222.78    194.05 o
   1  10   6       39.47       86.45    253.71 o
   2  10   6       18.30      378.02    270.56 o
   3  10   6     1056.26     1329.71    295.71 o
   4  10   6      220.39      161.09    294.34 o
   5  10   6      438.75      149.95    313.91 o
  -3  11   6        0.72        0.00    306.26 o
  -2  11   6      473.00      417.14    332.52 o
  -1  11   6       42.07      118.71    292.93 o
   0  11   6      337.93       76.85    221.96 o
   1  11   6      421.72      675.19    298.86 o
   2  11   6       30.61      481.08    313.83 o
 -11   0   7        4.26        0.00    301.90 o
  -9   0   7      451.22      553.72    241.37 o
  -7   0   7        1.39      152.18    169.09 o
  -5   0   7        7.77      127.06    127.06 o
  -3   0   7      402.29      485.33     91.77 o
  -1   0   7      199.36      290.31     77.11 o
   1   0   7      220.75      186.94     68.86 o
   3   0   7      340.40       16.08     98.42 o
   5   0   7      128.98      108.65    132.35 o
   7   0   7      965.58      788.68    224.16 o
   9   0   7       83.35      221.65    278.19 o
  11   0   7        2.88      435.48    375.00 o
 -11   1   7      242.58      214.39    312.21 o
 -10   1   7       41.63      496.62    248.31 o
  -9   1   7      149.01      620.17    224.44 o
  -8   1   7       97.95      155.79    239.38 o
  -7   1   7        4.98      333.53    175.05 o
  -6   1   7     5006.88     5867.70    294.75 o
  -5   1   7     1613.05     1459.38    158.75 o
  -4   1   7    11806.85    13041.38    306.24 o
  -3   1   7      366.93      789.49     96.79 o
  -2   1   7      577.91      603.13     91.15 o
  -1   1   7     2153.86     2469.92    113.09 o
   0   1   7      728.12      735.46    105.37 o
   1   1   7      362.81      107.53     88.17 o
   2   1   7      811.81      781.01     92.54 o
   3   1   7     2229.27     2345.22    140.28 o
   4   1   7        0.08       77.26    129.37 o
   5   1   7       31.85      242.45    137.51 o
   6   1   7     2747.59     3328.60    261.28 o
   7   1   7       33.62       45.36    189.02 o
   8   1   7      340.47       41.05    258.05 o
   9   1   7        0.12      398.98    230.88 o
  10   1   7      527.08     1037.72    298.59 o
  11   1   7      467.36      973.67    314.64 o
 -11   2   7      122.77      331.73    331.73 o
 -10   2   7      209.35       54.56    321.52 o
  -9   2   7      541.27      735.57    248.99 o
  -8   2   7     1768.22     2055.07    280.65 o
  -7   2   7      254.30      467.48    190.60 o
  -6   2   7      842.74      672.04    162.28 o
  -5   2   7    21252.44    23061.24    447.59 o
  -4   2   7     6789.19     5630.59    215.35 o
  -3   2   7     3652.20     3325.43    172.61 o
  -2   2   7    27314.13    29030.15    379.12 o
  -1   2   7      534.00       38.77     77.54 o
   0   2   7    30752.77    26546.52   1275.06 o
   1   2   7     2850.44     3009.40    139.24 o
   2   2   7     3789.25     3661.31    170.20 o
   3   2   7    10083.80    10131.22    262.09 o
   4   2   7      228.40      542.87    125.96 o
   5   2   7      613.56      622.91    143.33 o
   6   2   7      726.11      751.30    180.25 o
   7   2   7     3045.37     3143.38    273.89 o
   8   2   7      896.97      959.19    253.68 o
   9   2   7       59.93      491.39    230.57 o
  10   2   7     1153.30     1610.80    302.99 o
  11   2   7      203.03       63.39    307.34 o
 -11   3   7       17.50      381.51    291.73 o
 -10   3   7      176.08      587.23    267.44 o
  -9   3   7     1899.16     2052.91    312.00 o
  -8   3   7    11936.18    12198.32    472.79 o
  -7   3   7     3360.52     2784.04    282.49 o
  -6   3   7     7092.23     6809.95    311.38 o
  -5   3   7       44.01       32.94    135.23 o
  -4   3   7    33940.43    31944.22    504.06 o
  -3   3   7      850.00      763.69    129.32 o
  -2   3   7    45944.14    41548.81    496.58 o
  -1   3   7    20941.94    20557.59    351.53 o
   0   3   7     1344.02     1121.25    817.59 o
   1   3   7        7.60      139.08     81.46 o
   2   3   7     6090.96     6422.98    212.66 o
   3   3   7     4080.34     3728.81    184.88 o
   4   3   7    14374.55    13173.64    359.70 o
   5   3   7       89.30      205.18    131.39 o
   6   3   7      123.30      694.25    200.17 o
   7   3   7     2264.47     1815.67    246.68 o
   8   3   7     5283.77     5404.77    367.01 o
   9   3   7     1246.90      716.34    298.63 o
  10   3   7     2767.03     2568.83    357.34 o
 -10   4   7      536.35      735.91    298.34 o
  -9   4   7      164.75      239.26    257.39 o
  -8   4   7     1638.70      951.28    291.88 o
  -7   4   7     3080.08     3265.29    276.57 o
  -6   4   7    12661.31    13578.09    431.22 o
  -5   4   7     6125.98     6031.08    284.35 o
  -4   4   7    64746.28    62363.82    737.50 o
  -3   4   7    36131.83    34047.94    518.17 o
  -2   4   7    20742.15    18416.17    374.99 o
  -1   4   7     3899.44     3280.25    102.61 o
   0   4   7     6632.29     7249.16    211.91 o
   1   4   7    25587.00    24352.12    421.18 o
   2   4   7    65907.54    63178.60    691.32 o
   3   4   7     5903.88     5573.92    239.70 o
   4   4   7     1395.27     1375.29    184.35 o
   5   4   7       79.31      493.49    181.13 o
   6   4   7      134.65      150.03    179.68 o
   7   4   7      278.81      603.86    214.88 o
   8   4   7    11584.54    10922.06    470.22 o
   9   4   7     3260.03     2356.91    338.79 o
  10   4   7      536.51      110.20    286.17 o
 -10   5   7      107.42      626.84    237.71 o
  -9   5   7     1759.67     1711.82    332.30 o
  -8   5   7     2658.03     3165.15    313.26 o
  -7   5   7    31873.11    30917.34    715.51 o
  -6   5   7    31494.52    32519.42    669.30 o
  -5   5   7      775.96     1011.19    200.81 o
  -4   5   7    24283.75    23440.62    507.84 o
  -3   5   7    45538.79    42637.23    630.86 o
  -2   5   7    41901.87    40253.35    594.18 o
  -1   5   7     2712.78     2600.73    192.99 o
   0   5   7     6053.95     6170.08    177.61 o
   1   5   7    26289.61    24845.58    475.21 o
   2   5   7     5841.40     5467.48    250.46 o
   3   5   7      464.64      721.75    143.23 o
   4   5   7    13064.30    13282.92    411.45 o
   5   5   7    38661.22    39502.09    709.70 o
   6   5   7     1976.81     2624.63    255.60 o
   7   5   7       39.21       28.54    220.72 o
   8   5   7     8410.26     7405.52    443.46 o
   9   5   7      442.32      300.39    269.25 o
  10   5   7      711.75      835.68    284.42 o
  -9   6   7      676.61      500.67    286.10 o
  -8   6   7       26.41       98.73    241.32 o
  -7   6   7     8280.21     8955.29    435.76 o
  -6   6   7     5165.25     5206.43    356.58 o
  -5   6   7     5206.79     5546.23    335.97 o
  -4   6   7     1488.11     1502.19    212.52 o
  -3   6   7    37130.85    35213.57    643.18 o
  -2   6   7     9381.16     8378.15    322.37 o
  -1   6   7       58.76       36.72    157.91 o
   0   6   7    11384.03     9976.92    240.20 o
   1   6   7    82444.24    79466.09    902.98 o
   2   6   7      292.22      614.56    156.43 o
   3   6   7     2828.03     2683.94    252.57 o
   4   6   7    14408.77    14496.14    469.47 o
   5   6   7     3642.16     4493.76    313.06 o
   6   6   7    20171.30    19799.85    601.25 o
   7   6   7       10.40      505.00    259.32 o
   8   6   7      733.17      709.62    265.87 o
   9   6   7     4442.60     3785.27    375.96 o
  -9   7   7     4920.44     5468.81    421.50 o
  -8   7   7      313.15      901.90    274.81 o
  -7   7   7    14232.98    14377.91    573.61 o
  -6   7   7     7275.99     7155.05    433.13 o
  -5   7   7     3021.39     3279.14    325.47 o
  -4   7   7    20965.43    20023.66    553.43 o
  -3   7   7    10689.28    11330.13    422.21 o
  -2   7   7      228.04      432.47    178.39 o
  -1   7   7    16367.50    14474.95    440.74 o
   0   7   7    53007.46    41512.58  25331.72 o
   1   7   7     7545.17     7492.04    341.73 o
   2   7   7    15202.09    15093.83    470.32 o
   3   7   7     5527.19     5363.26    346.70 o
   4   7   7     1164.27     1403.01    250.11 o
   5   7   7     6653.54     6968.62    397.19 o
   6   7   7    24944.38    25945.83    727.66 o
   7   7   7       30.26      380.82    275.70 o
   8   7   7       11.87      266.59    266.59 o
  -8   8   7     1759.94     1859.96    360.89 o
  -7   8   7        3.69      150.67    251.73 o
  -6   8   7     3494.34     4189.32    407.35 o
  -5   8   7    25161.35    26864.37    743.66 o
  -4   8   7      818.56      942.02    291.17 o
  -3   8   7     2599.62     2333.49    299.17 o
  -2   8   7       48.50      117.38    198.07 o
  -1   8   7     1679.79     1216.23    243.98 o
   0   8   7     3031.71     2981.64    201.32 o
   1   8   7     5169.92     4837.50    325.37 o
   2   8   7     1572.74     2290.72    255.17 o
   3   8   7    16970.92    17697.47    575.66 o
   4   8   7    19962.37    20315.90    637.30 o
   5   8   7      920.61     1261.41    308.30 o
   6   8   7     9485.47     9558.34    521.59 o
   7   8   7     2179.08     2345.39    345.03 o
  -7   9   7      709.49      954.89    331.72 o
  -6   9   7        2.19      197.76    266.29 o
  -5   9   7     4325.61     4466.87    426.45 o
  -4   9   7      392.46      416.79    268.76 o
  -3   9   7      767.77      716.28    252.80 o
  -2   9   7     1439.31     1568.90    271.79 o
  -1   9   7    33013.46    29978.68    740.54 o
   0   9   7    11169.77    11023.69    538.35 o
   1   9   7     1112.89      954.97    255.66 o
   2   9   7    17173.73    16487.48    595.01 o
   3   9   7     1503.17     2075.42    296.21 o
   4   9   7    14179.17    14756.11    603.76 o
   5   9   7     1375.03      699.36    323.40 o
   6   9   7     1146.68     1140.98    322.54 o
  -5  10   7     4580.56     4663.59    430.82 o
  -4  10   7     1239.98     1651.86    336.31 o
  -3  10   7     1229.94     1148.95    329.66 o
  -2  10   7     1500.83     2128.19    318.76 o
  -1  10   7      909.08      251.09    302.04 o
   0  10   7     1837.26     1894.05    227.93 o
   1  10   7      293.17      432.64    269.70 o
   2  10   7     6049.22     5238.23    415.15 o
   3  10   7     6158.83     4592.07    449.06 o
   4  10   7     1890.45     2041.64    360.76 o
   5  10   7       54.31       43.82    302.74 o
  -3  11   7      540.63     1026.32    295.75 o
  -2  11   7     4095.87     4286.27    429.78 o
  -1  11   7        5.16      169.05    246.39 o
   0  11   7       69.49      275.75    184.03 o
   1  11   7      432.27      752.02    269.62 o
   2  11   7     5916.33     6111.40    465.79 o
 -10   0   8    39919.43    41942.80    980.95 o
  -8   0   8    25624.18    25371.57    647.72 o
  -6   0   8    19164.11    22243.14    494.58 o
  -4   0   8     9332.99    11626.41    297.12 o
  -2   0   8    13430.66    17236.23    289.92 o
   0   0   8    56125.42    64586.89    504.54 o
   2   0   8   834450.56   668303.50   7240.71 o
   4   0   8     7902.13     9887.95    293.70 o
   6   0   8     1421.21     2020.45    230.05 o
   8   0   8       38.32      338.23    230.51 o
  10   0   8    23541.03    23907.38    837.78 o
 -11   1   8     1135.35     1406.39    346.35 o
 -10   1   8     1208.91     2160.26    345.31 o
  -9   1   8     9259.19    10470.23    483.70 o
  -8   1   8     6289.99     7918.24    392.17 o
  -7   1   8    12938.20    14134.39    436.45 o
  -6   1   8   155456.17   151107.08   1214.98 o
  -5   1   8      409.47      920.78    147.69 o
  -4   1   8    63868.80    70690.79    690.35 o
  -3   1   8    13659.01    15982.84    304.55 o
  -2   1   8     8946.47    10144.31    224.07 o
  -1   1   8    78320.53    96850.90    602.16 o
   0   1   8    15863.79    19460.94   2747.43 o
   1   1   8    16450.36    19491.69    298.66 o
   2   1   8    22969.49    26836.12    353.58 o
   3   1   8    15847.04    15125.18    301.53 o
   4   1   8    63927.13    72008.13    704.66 o
   5   1   8    22048.53    25033.19    471.23 o
   6   1   8   177463.47   178817.33   1350.73 o
   7   1   8     4407.47     5026.35    318.26 o
   8   1   8    19061.61    19242.21    591.29 o
   9   1   8     2820.37     2281.05    345.98 o
  10   1   8     1551.47     1664.00    349.76 o
  11   1   8     4560.00     4697.50    447.87 o
 -11   2   8     2110.74     2509.15    368.98 o
 -10   2   8     8535.47     9192.92    498.35 o
  -9   2   8     1486.76     1120.49    299.82 o
  -8   2   8    26315.37    25583.02    629.07 o
  -7   2   8      166.79      243.36    168.90 o
  -6   2   8     9766.95     9587.57    336.12 o
  -5   2   8    82606.91    92339.86    873.39 o
  -4   2   8     8361.79     8298.61    260.87 o
  -3   2   8    61448.44    58098.23    571.81 o
  -2   2   8    12387.70    10895.49     89.47 o
  -1   2   8    20134.44    24755.06    350.65 o
   0   2   8    34761.71    41285.18    781.71 o
   1   2   8    26580.33    29528.01    388.34 o
   2   2   8    75668.75    80119.05    654.57 o
   3   2   8    33641.15    35409.35    476.08 o
   4   2   8    42806.65    41970.34    562.59 o
   5   2   8    19641.79    19325.95    426.03 o
   6   2   8     2752.99     2598.57    219.82 o
   7   2   8    16787.00    16540.50    482.06 o
   8   2   8     3639.11     3199.25    302.58 o
   9   2   8     5357.46     5210.02    367.98 o
  10   2   8      424.00      256.36    315.23 o
  11   2   8      629.85      517.62    278.72 o
 -11   3   8     2744.22     2975.74    402.69 o
 -10   3   8      393.30       35.92    281.68 o
  -9   3   8     2424.20     2148.52    307.73 o
  -8   3   8    43237.14    44331.43    846.24 o
  -7   3   8     1092.79      930.31    218.26 o
  -6   3   8    13166.83    13404.14    389.90 o
  -5   3   8     1588.27      972.56    162.96 o
  -4   3   8    47801.09    49846.11    618.39 o
  -3   3   8    15639.98    16586.37    335.21 o
  -2   3   8    18228.97    21160.78    365.92 o
  -1   3   8    15395.96    17098.23    322.00 o
   0   3   8    40341.82    43938.92   1807.22 o
   1   3   8    32432.02    33771.57    456.72 o
   2   3   8    58075.25    61082.01    625.07 o
   3   3   8     9548.04     8609.96    267.11 o
   4   3   8   164978.88   159462.22   1136.44 o
   5   3   8     4983.40     4770.66    252.99 o
   6   3   8    10728.17    10700.77    383.53 o
   7   3   8      520.01      610.07    206.98 o
   8   3   8    25471.32    23781.94    634.09 o
   9   3   8     7146.83     5413.72    413.49 o
  10   3   8     2393.34     2601.73    314.16 o
 -10   4   8      603.20      600.72    317.71 o
  -9   4   8     1288.23     1712.62    286.96 o
  -8   4   8     8776.28     8011.79    415.19 o
  -7   4   8     3023.32     3189.52    266.84 o
  -6   4   8    27471.61    26445.92    576.41 o
  -5   4   8      484.63      502.18    180.22 o
  -4   4   8    39996.28    37982.79    586.30 o
  -3   4   8       76.80      499.31    129.20 o
  -2   4   8     2569.73     2831.12    172.92 o
  -1   4   8    21220.75    24714.15    432.26 o
   0   4   8    32632.99    33077.04    691.98 o
   1   4   8    13938.15    12511.83    319.94 o
   2   4   8     2947.93     2969.64    189.79 o
   3   4   8     4875.96     5843.52    254.15 o
   4   4   8    29624.81    28077.83    538.82 o
   5   4   8     9260.40     9039.07    355.78 o
   6   4   8      441.13      562.73    176.43 o
   7   4   8     2520.87     2672.16    265.18 o
   8   4   8     5187.22     4745.94    373.71 o
   9   4   8     2129.68     1398.68    320.68 o
  10   4   8      703.54      711.27    290.49 o
 -10   5   8        2.61      149.09    257.36 o
  -9   5   8      200.36      236.70    292.72 o
  -8   5   8     1702.62     1824.30    296.18 o
  -7   5   8    10164.00    10403.90    462.27 o
  -6   5   8    11728.09    11693.88    448.31 o
  -5   5   8     7021.60     7465.69    342.68 o
  -4   5   8     9083.57     8537.65    341.72 o
  -3   5   8    28575.07    27597.18    513.70 o
  -2   5   8    14599.09    12980.82    363.06 o
  -1   5   8     2940.76     2669.01    197.49 o
   0   5   8      909.87      618.63    534.36 o
   1   5   8     1980.25     1650.78    176.13 o
   2   5   8    12150.17    11199.06    341.21 o
   3   5   8     1268.57     1356.56    191.40 o
   4   5   8    19138.56    18426.36    475.27 o
   5   5   8    10798.81     9981.21    396.97 o
   6   5   8     3544.85     4029.30    313.18 o
   7   5   8    12775.36    10915.30    490.96 o
   8   5   8     2463.69     2345.55    322.49 o
   9   5   8     1780.09     1489.99    336.97 o
  10   5   8     1014.46      890.16    311.21 o
  -9   6   8       75.53      199.12    278.05 o
  -8   6   8     1612.66     2102.11    311.02 o
  -7   6   8     3192.99     2912.39    328.10 o
  -6   6   8        7.83      121.47    228.21 o
  -5   6   8      680.28     1228.78    220.93 o
  -4   6   8     2932.46     2727.45    258.13 o
  -3   6   8     2267.65     2105.63    219.67 o
  -2   6   8       36.38      211.76    153.85 o
  -1   6   8     3075.99     2683.43    223.16 o
   0   6   8      412.67      618.35    116.34 o
   1   6   8    14145.54    12302.71    380.80 o
   2   6   8     7835.35     7122.69    314.78 o
   3   6   8     6285.94     5507.26    325.84 o
   4   6   8      216.71      649.18    168.53 o
   5   6   8      820.54     1016.73    221.61 o
   6   6   8      167.00      268.23    246.69 o
   7   6   8      559.41      771.17    241.47 o
   8   6   8      142.26      106.77    268.82 o
   9   6   8      587.19      895.50    294.83 o
  -9   7   8      321.49     1001.59    325.56 o
  -8   7   8      547.79      940.53    265.05 o
  -7   7   8      196.80      636.76    267.82 o
  -6   7   8     1318.52     1244.73    287.68 o
  -5   7   8       48.35      211.10    226.06 o
  -4   7   8     1910.23     1998.10    269.12 o
  -3   7   8      719.61     1041.08    221.28 o
  -2   7   8      482.29      391.44    191.22 o
  -1   7   8       19.00      232.11    186.42 o
   0   7   8     6141.47     5412.70    260.17 o
   1   7   8       47.35      474.34    193.46 o
   2   7   8      618.19      225.82    227.70 o
   3   7   8      104.03      306.30    187.61 o
   4   7   8       14.50      181.56    236.22 o
   5   7   8      133.74       15.87    263.84 o
   6   7   8     2448.83     2770.67    323.38 o
   7   7   8      517.67      821.08    280.94 o
   8   7   8       16.23       38.47    271.18 o
  -8   8   8       10.02      237.54    290.93 o
  -7   8   8      142.05      261.35    267.03 o
  -6   8   8       50.98      225.89    264.18 o
  -5   8   8      328.26       15.27    276.75 o
  -4   8   8       74.38      834.67    254.36 o
  -3   8   8       17.19      608.45    240.43 o
  -2   8   8      128.27      415.30    196.81 o
  -1   8   8       70.59      140.38    211.48 o
   0   8   8       57.11      344.26    322.04 o
   1   8   8      487.92      250.78    220.83 o
   2   8   8      559.07      803.53    199.92 o
   3   8   8      138.82      814.22    233.19 o
   4   8   8       15.15       15.86    247.85 o
   5   8   8      121.62      434.49    283.62 o
   6   8   8       13.37      451.76    284.37 o
   7   8   8       15.74      101.35    292.12 o
  -7   9   8      142.58      413.77    296.09 o
  -6   9   8        1.76       98.71    269.04 o
  -5   9   8      140.54       36.88    281.40 o
  -4   9   8       82.42      207.53    267.10 o
  -3   9   8      222.23      386.75    224.49 o
  -2   9   8      234.29      134.23    252.14 o
  -1   9   8        0.59      633.28    251.12 o
   0   9   8     1302.11     1549.20    349.81 o
   1   9   8      126.34      550.57    253.68 o
   2   9   8      329.82      352.88    283.84 o
   3   9   8      372.54      458.42    258.60 o
   4   9   8      228.62       35.93    297.34 o
   5   9   8      150.28      292.38    296.40 o
   6   9   8       44.64       20.09    259.20 o
  -5  10   8      263.79      601.65    277.38 o
  -4  10   8     1069.81     1180.12    293.57 o
  -3  10   8       27.92      296.53    294.62 o
  -2  10   8     1242.44     1154.09    326.56 o
  -1  10   8      553.32      718.41    243.68 o
   0  10   8       31.41      321.53    166.50 o
   1  10   8       34.34       35.51    257.92 o
   2  10   8      342.16       36.27    274.95 o
   3  10   8        7.72      288.32    262.99 o
   4  10   8      396.18      223.39    318.28 o
   5  10   8      394.20      708.69    321.60 o
  -2  11   8     4026.39     4137.97    420.31 o
  -1  11   8       27.80      222.49    248.97 o
   0  11   8     1006.57     1087.50    253.33 o
   1  11   8      360.38      754.29    284.91 o
   2  11   8     2348.84     1526.59    357.88 o
 -11   0   9       55.61       21.97    353.86 o
  -9   0   9       98.56      636.81    225.37 o
  -7   0   9      281.82      566.33    200.33 o
  -5   0   9      184.07      206.61    128.90 o
  -3   0   9      193.61       65.78    101.66 o
  -1   0   9     1257.74     1193.80    111.85 o
   1   0   9      388.94      771.33    105.19 o
   3   0   9      171.81       93.56     93.56 o
   5   0   9     1964.40     2089.59    191.02 o
   7   0   9       27.40       63.75    195.37 o
   9   0   9      487.16      557.08    324.41 o
  11   0   9      100.78      283.32    378.57 o
 -11   1   9       97.26      372.21    298.19 o
 -10   1   9       81.92      377.45    279.98 o
  -9   1   9      490.48      303.64    277.49 o
  -8   1   9        7.61      241.00    258.49 o
  -7   1   9      176.82      739.44    218.81 o
  -6   1   9       73.86      103.59    160.92 o
  -5   1   9      155.60      195.14    127.02 o
  -4   1   9     2108.85     3044.96    196.09 o
  -3   1   9      388.17      326.74    103.96 o
  -2   1   9     6505.38     7078.47    203.86 o
  -1   1   9     1820.28     1440.13    111.37 o
   0   1   9      235.16      232.71    123.99 o
   1   1   9      957.13      917.01    106.73 o
   2   1   9      819.40      830.61     94.35 o
   3   1   9     1354.06     1154.60    121.91 o
   4   1   9     3317.33     3435.96    193.37 o
   5   1   9     1646.05     2047.44    196.45 o
   6   1   9     2707.03     3296.55    269.07 o
   7   1   9       85.19       35.64    208.21 o
   8   1   9      157.27      367.47    292.04 o
   9   1   9      106.91      718.60    239.53 o
  10   1   9        3.12      196.72    282.79 o
  11   1   9       13.72      203.54    324.00 o
 -11   2   9      145.92      106.68    332.15 o
 -10   2   9      382.48      258.67    318.36 o
  -9   2   9      119.88      332.13    236.95 o
  -8   2   9     1803.39     1688.22    307.47 o
  -7   2   9       20.36      198.04    198.04 o
  -6   2   9       35.14      283.21    146.98 o
  -5   2   9     2891.43     3091.31    211.86 o
  -4   2   9       94.09       73.02    113.01 o
  -3   2   9     7358.41     7209.09    229.02 o
  -2   2   9    11153.43    11723.80    258.80 o
  -1   2   9     6156.62     4939.01    183.00 o
   0   2   9    71012.66    65755.82   4831.90 o
   1   2   9     3557.04     3083.04    149.47 o
   2   2   9    29179.87    26021.34    389.22 o
   3   2   9     2438.17     2282.25    161.21 o
   4   2   9     5420.86     5397.89    225.13 o
   5   2   9     3632.45     4036.81    226.25 o
   6   2   9     1392.83     1280.25    184.43 o
   7   2   9      142.30       10.86    197.40 o
   8   2   9      192.88       40.44    233.44 o
   9   2   9     2231.49     2537.25    316.92 o
  10   2   9      471.34      695.23    283.73 o
 -11   3   9      479.45      206.27    280.75 o
 -10   3   9       18.81      238.76    250.22 o
  -9   3   9      149.81      222.25    265.58 o
  -8   3   9     4891.04     5131.70    372.47 o
  -7   3   9     5998.44     6058.79    344.11 o
  -6   3   9     1391.40     1857.09    225.74 o
  -5   3   9      534.92      497.53    147.35 o
  -4   3   9     5011.77     4386.54    220.62 o
  -3   3   9     2738.58     2491.36    163.34 o
  -2   3   9     3650.66     4265.10    182.97 o
  -1   3   9      531.25      294.47    107.45 o
   0   3   9    37819.64    36546.84   2442.96 o
   1   3   9    40675.82    37776.14    492.46 o
   2   3   9     9294.24     9841.12    271.49 o
   3   3   9      310.88      330.78    118.79 o
   4   3   9    47084.49    42947.55    623.22 o
   5   3   9     5171.17     5623.36    261.30 o
   6   3   9       61.84      570.08    192.45 o
   7   3   9      644.23      694.52    225.44 o
   8   3   9     2022.48     2294.97    290.96 o
   9   3   9     1439.87     1524.76    296.99 o
  10   3   9       61.08       35.74    282.38 o
 -10   4   9     1491.92     1107.87    320.74 o
  -9   4   9     4171.93     4537.53    379.66 o
  -8   4   9     2380.70     1979.97    312.05 o
  -7   4   9        4.72      111.48    194.19 o
  -6   4   9     6520.31     7728.38    345.10 o
  -5   4   9     3075.97     2936.27    230.29 o
  -4   4   9     4243.82     4905.13    234.81 o
  -3   4   9    23473.04    23307.65    433.91 o
  -2   4   9    47968.76    43766.05    581.10 o
  -1   4   9    16616.81    15872.32    102.78 o
   0   4   9   100906.82    98488.29   5006.53 o
   1   4   9      334.97      247.44    128.51 o
   2   4   9     8880.79     7972.06    271.37 o
   3   4   9    32668.52    31718.37    535.26 o
   4   4   9    36527.86    35666.70    603.89 o
   5   4   9    18022.78    16195.28    457.05 o
   6   4   9      331.38      392.98    203.01 o
   7   4   9        4.73      120.70    215.41 o
   8   4   9       35.69      181.99    226.10 o
   9   4   9       27.86        0.00    248.70 o
  10   4   9     5130.03     4393.27    416.66 o
 -10   5   9      178.31      377.47    259.40 o
  -9   5   9     1140.10     1098.04    321.78 o
  -8   5   9     2089.55     1980.97    321.04 o
  -7   5   9     1766.30     1553.81    304.96 o
  -6   5   9       71.73      663.37    206.74 o
  -5   5   9    28855.21    28247.05    607.77 o
  -4   5   9      639.35      627.78    182.88 o
  -3   5   9    17114.33    15493.52    398.58 o
  -2   5   9     2113.40     2398.74    197.61 o
  -1   5   9    46800.55    47113.75    653.04 o
   0   5   9     3716.30     4128.36    471.57 o
   1   5   9     3413.04     3335.01    210.32 o
   2   5   9    15603.44    15131.48    393.22 o
   3   5   9     5905.81     5495.19    276.71 o
   4   5   9     6975.39     7024.17    336.27 o
   5   5   9     5772.81     5582.85    308.05 o
   6   5   9      170.01      388.19    214.18 o
   7   5   9    28407.62    29230.85    721.49 o
   8   5   9      268.23      591.31    263.84 o
   9   5   9     1191.30     1050.71    282.61 o
  -9   6   9     2319.54     1891.97    336.64 o
  -8   6   9     4127.47     4432.67    386.49 o
  -7   6   9     7432.85     8167.01    441.85 o
  -6   6   9     3623.11     4144.94    331.96 o
  -5   6   9    23115.48    22991.35    590.22 o
  -4   6   9    12329.25    12101.17    415.98 o
  -3   6   9     3678.57     3494.12    264.81 o
  -2   6   9     7506.15     7046.67    308.98 o
  -1   6   9    32246.56    30548.04    581.66 o
   0   6   9    17096.97    16020.11    589.36 o
   1   6   9     7518.54     7873.99    322.19 o
   2   6   9    63635.57    59711.30    822.17 o
   3   6   9    73489.80    68429.40    917.16 o
   4   6   9     4407.03     4311.79    294.85 o
   5   6   9     9399.31     9266.38    423.86 o
   6   6   9     3282.47     2635.43    321.11 o
   7   6   9     3031.86     3297.79    330.75 o
   8   6   9     6931.33     8555.54    486.61 o
   9   6   9      494.21      114.65    269.36 o
  -9   7   9      405.90      697.81    268.80 o
  -8   7   9     6852.97     6431.46    483.28 o
  -7   7   9     5720.77     5073.15    403.02 o
  -6   7   9     6271.47     5691.73    415.10 o
  -5   7   9    12054.55    12773.27    491.64 o
  -4   7   9     1039.82      565.07    254.19 o
  -3   7   9     1822.77     1643.49    244.01 o
  -2   7   9     7664.73     7747.33    347.54 o
  -1   7   9    16804.31    17742.91    491.73 o
   0   7   9    22300.00    21820.29    694.34 o
   1   7   9    29711.98    27482.75    600.41 o
   2   7   9      222.01      359.84    197.81 o
   3   7   9    10875.32     9776.03    426.96 o
   4   7   9     3668.78     4010.52    308.35 o
   5   7   9     4960.70     5718.12    368.79 o
   6   7   9     4953.51     4474.79    360.94 o
   7   7   9     7311.04     8331.39    475.79 o
   8   7   9      618.71      842.76    293.05 o
  -8   8   9     5416.52     4467.90    465.48 o
  -7   8   9      126.98      186.25    257.73 o
  -6   8   9     3591.38     4465.81    383.54 o
  -5   8   9      988.67      820.55    257.13 o
  -4   8   9    27286.05    28346.77    714.04 o
  -3   8   9    23283.92    23036.06    636.84 o
  -2   8   9     1852.63     1665.45    254.69 o
  -1   8   9    12781.52    12562.06    480.63 o
   0   8   9     5625.93     5081.37    238.85 o
   1   8   9     6119.00     6131.96    359.94 o
   2   8   9    10064.17    10431.38    451.64 o
   3   8   9     4507.22     4531.71    355.62 o
   4   8   9        1.19       49.54    217.97 o
   5   8   9    20219.07    20281.03    685.15 o
   6   8   9     7776.77     7812.10    499.20 o
   7   8   9     2553.78     2794.91    380.32 o
  -7   9   9     2615.63     2897.65    417.17 o
  -6   9   9        8.77      233.44    239.19 o
  -5   9   9     1532.50     1224.38    306.58 o
  -4   9   9      560.10      358.06    276.59 o
  -3   9   9       65.26       48.20    229.86 o
  -2   9   9      948.51      975.57    234.00 o
  -1   9   9     1175.88     1173.58    267.46 o
   0   9   9     2862.38     2761.33    222.80 o
   1   9   9    24434.89    23414.41    673.06 o
   2   9   9      924.74     1179.50    285.77 o
   3   9   9     2671.02     3068.17    325.02 o
   4   9   9       49.76      293.00    314.93 o
   5   9   9     9530.67    10165.89    551.46 o
   6   9   9       28.07      438.79    238.42 o
  -5  10   9      318.35       21.13    293.94 o
  -4  10   9      744.72      446.65    345.49 o
  -3  10   9     6228.57     6822.66    434.14 o
  -2  10   9     5644.31     6008.09    413.49 o
  -1  10   9      627.09      722.91    253.56 o
   0  10   9      302.50      595.63    172.70 o
   1  10   9      823.98      595.55    263.23 o
   2  10   9     1948.06     1884.26    301.33 o
   3  10   9     2603.55     2583.16    348.18 o
   4  10   9     5763.09     5760.95    477.45 o
   5  10   9     6331.22     6263.51    471.16 o
  -2  11   9     8865.32     7481.88    494.24 o
  -1  11   9       24.61      278.32    292.32 o
   0  11   9     1857.37     2308.46    320.82 o
   1  11   9      856.41      872.05    291.28 o
   2  11   9       62.30      747.22    275.10 o
 -10   0  10     5153.29     4555.25    463.72 o
  -8   0  10    15639.90    17352.45    566.42 o
  -6   0  10    47252.41    52047.27    745.41 o
  -4   0  10   181935.70   189719.00   1148.17 o
  -2   0  10   111444.79   121612.95    780.09 o
   0   0  10   220964.64   214189.44   9116.81 o
   2   0  10   267633.47   271210.78   4802.90 o
   4   0  10    49347.67    55671.04    660.14 o
   6   0  10      129.81      128.51    172.01 o
   8   0  10    21701.89    22136.18    670.86 o
  10   0  10     1232.89     1306.21    366.30 o
 -11   1  10      295.66      361.84    361.84 o
 -10   1  10       67.36      307.30    315.66 o
  -9   1  10       89.48      357.18    251.65 o
  -8   1  10    14566.18    18196.03    545.74 o
  -7   1  10    22176.14    23560.12    575.52 o
  -6   1  10    29238.29    24883.00    166.21 o
  -5   1  10      491.80      677.00    139.11 o
  -4   1  10   210209.91   203731.59   4943.31 o
  -3   1  10    14646.46    16967.11    323.90 o
  -2   1  10   267231.22   257428.92    266.36 o
  -1   1  10    27418.52    32187.43    380.23 o
   0   1  10    19924.06    23629.49   4199.93 o
   1   1  10    66664.32    77929.23    635.32 o
   2   1  10     2131.86     2615.06    138.51 o
   3   1  10     1048.36     1154.34    116.51 o
   4   1  10     7116.93     6955.03    252.35 o
   5   1  10    31443.03    33130.38    554.49 o
   6   1  10     7889.80     8569.50    354.24 o
   7   1  10     4082.12     4040.80    287.70 o
   8   1  10    57056.86    55970.72    968.79 o
   9   1  10     1779.89     2349.44    277.11 o
  10   1  10     7190.46     8087.20    522.93 o
  11   1  10       71.45      336.00    307.31 o
 -11   2  10     3889.60     3523.62    444.51 o
 -10   2  10      466.09      245.01    339.40 o
  -9   2  10     1948.75     2512.66    309.92 o
  -8   2  10     2451.47     3276.43    331.45 o
  -7   2  10     4972.20     5647.30    334.92 o
  -6   2  10      750.05      725.75    184.15 o
  -5   2  10     2508.89     2837.70    200.17 o
  -4   2  10      599.80      501.54    130.54 o
  -3   2  10    33448.82    33509.01    452.29 o
  -2   2  10   142463.23   144540.17   3644.84 o
  -1   2  10    14350.40    12588.20     90.29 o
   0   2  10   164295.33   132540.69  77704.77 o
   1   2  10    85438.00    89335.85    712.50 o
   2   2  10    20933.66    22283.88    371.09 o
   3   2  10    15080.48    15030.17    331.39 o
   4   2  10       94.66      129.12    129.12 o
   5   2  10    17088.11    16505.14    411.43 o
   6   2  10      213.13       61.02    170.51 o
   7   2  10       33.86      179.22    188.28 o
   8   2  10     4968.65     3915.27    336.96 o
   9   2  10    11373.31    10194.27    505.18 o
  10   2  10    12434.08    11864.91    544.38 o
 -11   3  10      118.76     1112.43    308.47 o
 -10   3  10      125.82      464.81    250.73 o
  -9   3  10     1483.54     1928.17    268.12 o
  -8   3  10      913.94      807.19    260.38 o
  -7   3  10    25395.04    26392.52    614.96 o
  -6   3  10    52678.52    52888.09    784.46 o
  -5   3  10     1520.99     1304.68    187.12 o
  -4   3  10    94861.41    92489.86    842.39 o
  -3   3  10     9447.83     9759.90    277.05 o
  -2   3  10    12316.53    14090.40    311.09 o
  -1   3  10     2263.57     2104.75    150.34 o
   0   3  10   114583.22   117458.26  10800.52 o
   1   3  10    45279.16    46539.68    558.38 o
   2   3  10     1309.97     1175.24    132.66 o
   3   3  10     3645.28     4826.18    226.25 o
   4   3  10      721.09      532.34    158.41 o
   5   3  10    23413.36    23417.26    508.44 o
   6   3  10    58995.78    58236.06    842.10 o
   7   3  10        0.93      218.55    218.55 o
   8   3  10     1939.03     2149.40    290.46 o
   9   3  10      290.41      289.82    237.61 o
  10   3  10     1237.40     1398.77    313.00 o
 -10   4  10      105.61      373.94    288.36 o
  -9   4  10     2694.26     1962.27    312.18 o
  -8   4  10       16.55      159.82    244.30 o
  -7   4  10     1344.17     1264.06    245.59 o
  -6   4  10       22.26      427.00    180.72 o
  -5   4  10    16943.81    16563.03    441.81 o
  -4   4  10     5880.89     5328.02    254.93 o
  -3   4  10     7949.35     9285.93    288.66 o
  -2   4  10    54325.51    55047.72    653.89 o
  -1   4  10     1759.85     2294.39    180.38 o
   0   4  10    47436.96    46013.53   4758.72 o
   1   4  10    10747.08    11487.81    315.16 o
   2   4  10     3239.70     3511.42    202.51 o
   3   4  10    46657.92    44599.48    633.88 o
   4   4  10    14947.96    13822.00    408.43 o
   5   4  10     1112.00     1177.35    197.47 o
   6   4  10      183.91      183.09    207.39 o
   7   4  10      434.45      342.27    247.40 o
   8   4  10     1324.77     1544.20    253.38 o
   9   4  10       73.92      268.92    249.21 o
  10   4  10    14277.90    11008.04    541.94 o
 -10   5  10       21.40        0.00    277.64 o
  -9   5  10     5890.39     6530.55    442.69 o
  -8   5  10      792.94     1071.58    241.79 o
  -7   5  10       47.28       41.82    232.75 o
  -6   5  10     8784.68    10169.33    420.21 o
  -5   5  10     3750.32     3655.96    286.68 o
  -4   5  10     7019.00     7222.95    317.22 o
  -3   5  10        3.69      354.75    144.73 o
  -2   5  10    10193.10     9727.70    324.56 o
  -1   5  10    53083.96    48285.54    668.39 o
   0   5  10    13493.98    10415.40   6268.04 o
   1   5  10     1893.60     2080.89    190.20 o
   2   5  10       96.02      152.24    146.66 o
   3   5  10       92.50      386.19    168.96 o
   4   5  10     3103.08     3514.05    253.69 o
   5   5  10     1129.63     1197.65    232.29 o
   6   5  10    10231.76     9642.67    450.14 o
   7   5  10     4619.53     5139.64    392.43 o
   8   5  10     3420.72     3203.74    328.78 o
   9   5  10     1719.34     1899.22    309.93 o
  -9   6  10     1151.59      972.13    319.83 o
  -8   6  10        2.09      807.22    256.84 o
  -7   6  10        5.73      531.68    220.77 o
  -6   6  10      164.54       82.29    239.52 o
  -5   6  10     8715.62     8960.23    410.07 o
  -4   6  10      857.32     1209.99    211.74 o
  -3   6  10       58.87      464.82    192.34 o
  -2   6  10        0.06      330.22    156.89 o
  -1   6  10      311.75      502.36    165.59 o
   0   6  10     1011.45     1139.99    134.79 o
   1   6  10       23.02      190.59    151.34 o
   2   6  10     5364.51     4285.88    287.59 o
   3   6  10    16911.80    17169.74    482.38 o
   4   6  10      285.88      235.57    203.02 o
   5   6  10       15.28       81.70    243.16 o
   6   6  10     2437.32     3128.13    315.35 o
   7   6  10      194.41      285.84    223.61 o
   8   6  10     1558.74      978.14    335.53 o
   9   6  10      507.42      325.61    300.29 o
  -9   7  10        8.25      233.41    310.02 o
  -8   7  10      633.89      858.91    315.67 o
  -7   7  10      414.77     1045.11    275.23 o
  -6   7  10      821.39      894.67    258.55 o
  -5   7  10      551.48      281.89    246.88 o
  -4   7  10      150.99      578.28    226.60 o
  -3   7  10      212.24      263.12    204.04 o
  -2   7  10     3460.83     4071.31    283.41 o
  -1   7  10     1419.22     1849.99    237.70 o
   0   7  10     1031.87      413.72    383.89 o
   1   7  10      831.83     1273.79    220.71 o
   2   7  10     1761.02     2029.12    235.95 o
   3   7  10       28.96      157.14    182.04 o
   4   7  10     2246.25     2381.58    294.77 o
   5   7  10        3.60      249.80    249.80 o
   6   7  10       14.92       51.82    263.07 o
   7   7  10       57.47      204.96    275.91 o
   8   7  10      947.95      631.54    335.80 o
  -8   8  10        4.16      158.74    304.70 o
  -7   8  10        6.64      261.73    229.94 o
  -6   8  10        6.38      416.26    261.82 o
  -5   8  10      221.83      481.28    235.96 o
  -4   8  10      216.54       29.49    239.60 o
  -3   8  10       39.95      505.82    227.80 o
  -2   8  10       58.92      278.73    219.01 o
  -1   8  10       71.63      355.60    249.29 o
   0   8  10        4.52       79.54    192.04 o
   1   8  10      131.53      298.80    210.47 o
   2   8  10       56.35      127.88    227.12 o
   3   8  10      239.11      167.24    206.14 o
   4   8  10      187.26      426.06    243.74 o
   5   8  10       51.31     1098.38    279.12 o
   6   8  10        0.10       76.38    301.50 o
   7   8  10        4.89      142.21    282.45 o
  -6   9  10       11.01      465.35    276.18 o
  -5   9  10       98.78      109.69    270.46 o
  -4   9  10        0.18      457.13    236.95 o
  -3   9  10       30.47      279.86    222.46 o
  -2   9  10       56.37       75.50    237.27 o
  -1   9  10      555.64      841.43    238.58 o
   0   9  10      157.67      700.81    179.43 o
   1   9  10       68.22      781.24    233.43 o
   2   9  10      749.25      489.43    278.31 o
   3   9  10        0.33        0.00    240.86 o
   4   9  10      117.09      388.48    247.03 o
   5   9  10      183.14      178.89    327.63 o
   6   9  10        0.11       83.95    253.85 o
  -5  10  10      349.64      385.24    304.04 o
  -4  10  10       69.57      709.31    293.83 o
  -3  10  10     1222.72     1004.00    314.66 o
  -2  10  10      194.71       33.63    246.02 o
  -1  10  10       12.68      321.29    235.13 o
   0  10  10        2.83      117.98    173.70 o
   1  10  10      131.00      123.18    225.82 o
   2  10  10        0.30      350.74    268.78 o
   3  10  10      432.05      621.89    287.63 o
   4  10  10      972.41      967.26    344.74 o
  -2  11  10       15.92      130.44    288.34 o
  -1  11  10      198.53       36.55    266.32 o
   0  11  10     3033.28     1730.08   1485.18 o
   1  11  10      236.67      332.36    290.59 o
   2  11  10     1484.93     1541.23    328.28 o
 -11   0  11       23.77      252.37    354.21 o
  -9   0  11       38.87      371.35    260.15 o
  -7   0  11      158.64      390.75    214.03 o
  -5   0  11      344.63      421.03    135.94 o
  -3   0  11       65.34      175.56     92.60 o
  -1   0  11       85.26      114.15     85.61 o
   1   0  11      777.84      598.89    103.03 o
   3   0  11       27.66       24.60     98.39 o
   5   0  11      397.29      460.67    163.15 o
   7   0  11      294.94      300.59    231.53 o
   9   0  11        1.14      132.18    268.77 o
 -11   1  11       93.44      515.66    333.78 o
 -10   1  11        8.03      193.66    311.53 o
  -9   1  11      101.93      529.90    247.56 o
  -8   1  11     2364.95     3210.52    330.76 o
  -7   1  11     2159.38     2180.33    265.33 o
  -6   1  11     1290.83     1235.76    175.02 o
  -5   1  11       84.76      366.10    133.63 o
  -4   1  11     2999.44     3967.96    223.04 o
  -3   1  11      191.70      158.55     97.30 o
  -2   1  11     1088.49     1512.76    149.82 o
  -1   1  11     2543.49     3262.14    158.48 o
   0   1  11     3276.00     3061.75    718.47 o
   1   1  11       79.66      228.82    101.21 o
   2   1  11     2032.32     1916.55    132.68 o
   3   1  11      426.40      432.16    104.01 o
   4   1  11     2163.39     2292.76    200.62 o
   5   1  11     1775.34     2145.31    187.17 o
   6   1  11     2809.58     2636.98    240.55 o
   7   1  11      111.87      158.14    217.68 o
   8   1  11     2874.09     3511.95    343.74 o
   9   1  11        9.28      319.69    219.66 o
  10   1  11        7.24      234.31    300.40 o
 -11   2  11      489.86      783.06    333.26 o
 -10   2  11     1938.92     2247.97    342.26 o
  -9   2  11      123.69      736.29    251.36 o
  -8   2  11     2037.81     2741.06    309.48 o
  -7   2  11     1196.18     1162.27    240.67 o
  -6   2  11      172.44       98.08    163.45 o
  -5   2  11      187.46      278.73    147.25 o
  -4   2  11        0.37       61.14    101.89 o
  -3   2  11     4130.28     3572.69    183.91 o
  -2   2  11     3378.84     3577.74    168.43 o
  -1   2  11    16461.21    17286.75    319.55 o
   0   2  11     2177.62     1660.22    334.66 o
   1   2  11    12206.30    11847.83    285.01 o
   2   2  11    15629.27    14062.28    319.64 o
   3   2  11     6956.88     7042.01    251.44 o
   4   2  11     6586.36     6019.33    253.81 o
   5   2  11       14.64      143.78    131.20 o
   6   2  11       87.11       52.21    178.23 o
   7   2  11     1361.02     1299.92    208.20 o
   8   2  11      128.27      155.10    231.73 o
   9   2  11     1511.59     1933.62    310.33 o
  10   2  11      576.95      932.64    269.87 o
 -11   3  11      747.24     1063.65    322.79 o
 -10   3  11        5.71      208.25    243.29 o
  -9   3  11      648.79      460.49    289.72 o
  -8   3  11      439.36      369.42    249.41 o
  -7   3  11     4448.27     4354.95    314.07 o
  -6   3  11    34261.45    34545.31    645.08 o
  -5   3  11     1824.20     2039.29    200.30 o
  -4   3  11    18820.96    18715.92    396.75 o
  -3   3  11    12210.38    11428.53    297.48 o
  -2   3  11       69.84      370.59    112.08 o
  -1   3  11     1102.08     1061.59    141.54 o
   0   3  11    13249.51    13358.76    225.27 o
   1   3  11       17.75      125.38    105.48 o
   2   3  11     1027.02     1058.00    141.81 o
   3   3  11    18047.34    16805.45    378.84 o
   4   3  11    10912.37    10393.70    326.51 o
   5   3  11     4984.68     4334.38    261.75 o
   6   3  11    43600.97    41673.80    734.11 o
   7   3  11     1283.36     1168.12    231.80 o
   8   3  11     2351.86     2641.19    290.04 o
   9   3  11      385.85       16.11    284.53 o
  10   3  11      199.05      304.34    251.87 o
 -10   4  11     6279.48     5915.54    489.83 o
  -9   4  11      119.02      236.01    260.37 o
  -8   4  11     3947.15     3592.65    342.07 o
  -7   4  11     2296.28     2530.10    264.79 o
  -6   4  11     2502.46     2588.00    262.52 o
  -5   4  11    11504.16    10941.04    370.71 o
  -4   4  11     6527.68     6839.76    275.15 o
  -3   4  11     3829.97     3896.84    227.19 o
  -2   4  11    12561.05    13052.21    339.18 o
  -1   4  11     3722.37     3356.93    133.78 o
   0   4  11     4397.82     4610.55    771.21 o
   1   4  11     4678.39     3913.17    215.80 o
   2   4  11    56063.89    51054.77    667.20 o
   3   4  11     4297.52     4618.74    242.32 o
   4   4  11       99.41      183.09    159.04 o
   5   4  11     7333.76     7690.65    336.24 o
   6   4  11     4080.05     4032.32    314.93 o
   7   4  11     6569.32     5646.34    346.72 o
   8   4  11        3.84      185.29    232.99 o
   9   4  11        1.38      322.87    231.89 o
  10   4  11     5260.84     3664.56    392.93 o
 -10   5  11       66.71      174.38    279.75 o
  -9   5  11    10039.16    10103.72    519.09 o
  -8   5  11       18.30      110.40    252.05 o
  -7   5  11      116.85      572.12    231.40 o
  -6   5  11    27071.86    27151.07    626.16 o
  -5   5  11      427.94      477.32    199.03 o
  -4   5  11    15907.59    13774.56    403.61 o
  -3   5  11     8276.99     7424.15    315.95 o
  -2   5  11     4245.23     4277.55    236.94 o
  -1   5  11    44488.82    45050.18    659.01 o
   0   5  11    22704.26    17146.81  10438.47 o
   1   5  11    36243.56    35275.29    593.40 o
   2   5  11     3896.13     3951.50    239.88 o
   3   5  11    16037.96    14979.41    406.76 o
   4   5  11    28822.22    29064.86    605.44 o
   5   5  11      202.74      690.33    205.96 o
   6   5  11    22482.55    21598.91    614.15 o
   7   5  11      164.06      322.27    247.90 o
   8   5  11     4236.76     3742.04    389.88 o
   9   5  11     9224.48     8358.87    466.08 o
  -9   6  11     2024.66     2169.53    326.51 o
  -8   6  11    10728.90    10161.04    507.31 o
  -7   6  11     6469.69     7606.50    421.15 o
  -6   6  11    10218.13    10073.95    428.48 o
  -5   6  11    22109.10    21106.86    569.54 o
  -4   6  11       37.12      133.60    172.28 o
  -3   6  11    10249.02    10654.52    399.63 o
  -2   6  11    10977.93    10220.09    388.08 o
  -1   6  11     6552.40     6346.76    170.05 o
   0   6  11     3086.78     3609.78    198.55 o
   1   6  11     4254.23     4160.55    266.36 o
   2   6  11      125.21      383.77    174.10 o
   3   6  11    13408.81    13913.08    443.33 o
   4   6  11    10824.67    10992.04    435.08 o
   5   6  11    22880.55    21330.71    605.49 o
   6   6  11      804.75      464.57    272.47 o
   7   6  11     7367.35     6819.35    412.11 o
   8   6  11     1290.62     1132.69    347.94 o
   9   6  11      153.60       77.33    296.72 o
  -8   7  11     5115.91     4243.03    418.07 o
  -7   7  11     1934.34     2304.66    317.05 o
  -6   7  11      461.10      403.46    253.55 o
  -5   7  11      120.54      197.57    225.01 o
  -4   7  11     9225.59     9313.64    400.97 o
  -3   7  11    14197.25    13130.13    469.77 o
  -2   7  11    44547.40    46222.26    778.55 o
  -1   7  11     9742.43     8417.21    394.20 o
   0   7  11      638.90        0.15    555.54 o
   1   7  11     1638.70     1764.91    232.81 o
   2   7  11    33249.38    29688.04    662.38 o
   3   7  11     3929.79     3819.24    305.16 o
   4   7  11    23696.63    24273.74    652.56 o
   5   7  11      256.77      380.81    241.98 o
   6   7  11      327.66      745.22    263.02 o
   7   7  11     2885.51     3034.61    356.20 o
   8   7  11     7630.13     6773.59    465.76 o
  -8   8  11     1004.94     1706.17    316.16 o
  -7   8  11     2692.33     2315.34    353.06 o
  -6   8  11     7271.37     7570.45    455.98 o
  -5   8  11     1509.00     1539.15    291.15 o
  -4   8  11      327.31       74.55    267.28 o
  -3   8  11     3442.27     2918.27    315.50 o
  -2   8  11    10617.24    11497.98    462.67 o
  -1   8  11    14524.42    13474.59    494.77 o
   0   8  11     1234.12     1479.33    174.59 o
   1   8  11    27000.21    23369.05    644.69 o
   2   8  11     1353.77     1168.82    265.91 o
   3   8  11     4608.84     4346.56    360.27 o
   4   8  11     3427.31     3856.71    370.80 o
   5   8  11     4288.37     3943.35    393.54 o
   6   8  11      887.59     1024.03    283.11 o
   7   8  11     3381.65     2917.90    382.22 o
  -6   9  11       91.90      213.19    278.65 o
  -5   9  11     1878.57     2278.36    343.34 o
  -4   9  11     4293.58     4036.50    388.79 o
  -3   9  11     9065.04     7259.63    434.26 o
  -2   9  11     5631.42     5650.37    388.32 o
  -1   9  11     1037.72     1156.55    257.21 o
   0   9  11    14197.12    12531.07    606.16 o
   1   9  11     2344.17     2089.76    290.46 o
   2   9  11     8556.42     8620.51    455.53 o
   3   9  11     1627.10     1365.93    288.08 o
   4   9  11     3051.58     3050.07    372.54 o
   5   9  11     2270.49     2221.20    371.53 o
   6   9  11     1308.94     1274.70    329.15 o
  -5  10  11      252.27      140.99    283.84 o
  -4  10  11    10214.84    10754.67    554.86 o
  -3  10  11     3086.77     3160.66    332.34 o
  -2  10  11      795.55      800.77    303.38 o
  -1  10  11     4742.02     4140.68    387.35 o
   0  10  11        1.26      118.93    166.79 o
   1  10  11      275.91      660.84    259.48 o
   2  10  11      775.67      838.78    272.61 o
   3  10  11     2202.47     2393.38    361.34 o
   4  10  11     4405.25     3859.15    397.52 o
  -2  11  11     1138.33      835.51    275.67 o
  -1  11  11      835.96     1175.29    260.02 o
   0  11  11    12180.60    10652.81    465.16 o
   1  11  11      400.69      471.32    311.80 o
 -10   0  12     2223.38     3014.97    408.95 o
  -8   0  12    26544.65    28856.87    706.96 o
  -6   0  12     2781.03     2854.26    254.22 o
  -4   0  12    71463.71    77686.87    763.47 o
  -2   0  12   194921.66   188782.41   4217.13 o
   0   0  12   314616.34   288467.75   3507.25 o
   2   0  12   129868.55   129155.61    835.94 o
   4   0  12   246372.55   243099.45   5834.13 o
   6   0  12     2442.59     2862.11    253.46 o
   8   0  12     6689.37     6380.91    450.99 o
  10   0  12     7317.35     7568.77    561.73 o
 -11   1  12      335.40      135.33    317.95 o
 -10   1  12       51.52      313.31    313.31 o
  -9   1  12     3456.74     3854.35    358.44 o
  -8   1  12    29239.28    31999.99    742.28 o
  -7   1  12    12253.31    13975.84    470.51 o
  -6   1  12      349.40      120.86    162.40 o
  -5   1  12    35949.97    39737.20    602.51 o
  -4   1  12     7263.39     7720.77    265.62 o
  -3   1  12      601.71      856.00    122.29 o
  -2   1  12    70671.91    78304.61    644.57 o
  -1   1  12   130649.82   132942.52   3336.10 o
   0   1  12   185442.05   146616.02  37734.95 o
   1   1  12    16433.96    18025.04    341.76 o
   2   1  12    83179.33    87774.36    712.21 o
   3   1  12     1850.36     1584.33    134.57 o
   4   1  12   110931.30   110424.27    933.39 o
   5   1  12     3015.65     3261.95    216.15 o
   6   1  12     6847.62     7246.56    336.66 o
   7   1  12    20899.41    22624.59    589.29 o
   8   1  12     8028.59     7249.37    426.77 o
   9   1  12      357.50      541.83    242.75 o
  10   1  12     2169.85     2308.81    381.50 o
 -11   2  12      308.88      265.38    353.83 o
 -10   2  12    10606.37    12324.60    587.56 o
  -9   2  12     6848.63     7851.33    444.95 o
  -8   2  12     6518.78     7392.31    385.59 o
  -7   2  12      929.97     1392.06    219.80 o
  -6   2  12      104.06      151.27    171.31 o
  -5   2  12    19876.96    18634.45    141.08 o
  -4   2  12      776.01     1043.92    135.95 o
  -3   2  12    14074.35    12041.23     99.41 o
  -2   2  12    23050.33    22186.03    366.38 o
  -1   2  12    72873.42    85464.74    697.47 o
   0   2  12   242019.91   235987.39  25540.17 o
   1   2  12    23103.67    24536.42    404.56 o
   2   2  12   257521.61   238615.08   5159.64 o
   3   2  12   108019.48   109008.67    890.14 o
   4   2  12    26490.60    26700.99    493.19 o
   5   2  12        2.45      428.20    144.54 o
   6   2  12     1476.30     1664.43    207.84 o
   7   2  12     6761.64     6548.80    362.31 o
   8   2  12       27.26       85.47    241.84 o
   9   2  12    10707.66     8655.71    482.80 o
  10   2  12     1668.02     2284.44    306.40 o
 -10   3  12        3.07      345.39    278.66 o
  -9   3  12       61.59       67.71    261.20 o
  -8   3  12     1427.85     1774.35    283.44 o
  -7   3  12       11.53      604.30    218.57 o
  -6   3  12    29363.28    29575.62    601.98 o
  -5   3  12    19064.04    18073.03    433.16 o
  -4   3  12     3267.13     3427.21    214.92 o
  -3   3  12     9056.01     9648.76    287.07 o
  -2   3  12    53369.52    54575.59    614.00 o
  -1   3  12    35495.10    38147.68    513.69 o
   0   3  12    12463.78    13071.95   1298.00 o
   1   3  12     7986.85     8126.49    263.37 o
   2   3  12      162.44      367.50    113.80 o
   3   3  12    22527.07    21759.09    430.86 o
   4   3  12    20321.44    20595.82    453.06 o
   5   3  12       62.58      132.38    176.51 o
   6   3  12    38510.26    39864.71    732.10 o
   7   3  12    14735.27    14993.55    508.75 o
   8   3  12     5761.08     5122.73    380.27 o
   9   3  12      715.96      966.02    304.21 o
  10   3  12       18.45      160.85    261.16 o
 -10   4  12    11933.48    11936.11    597.94 o
  -9   4  12      585.79      670.06    268.02 o
  -8   4  12     3339.53     3712.34    323.78 o
  -7   4  12      360.18      469.90    233.12 o
  -6   4  12      797.94      958.43    223.63 o
  -5   4  12      831.23      823.72    183.42 o
  -4   4  12    15926.40    15968.30    404.53 o
  -3   4  12    34356.46    30787.94    523.74 o
  -2   4  12     2319.85     2482.09    193.89 o
  -1   4  12     5202.74     4677.50    137.57 o
   0   4  12    75668.85    74978.66   4008.38 o
   1   4  12     8266.96     8371.28    284.20 o
   2   4  12   134796.91   125175.66   1032.78 o
   3   4  12     7557.22     6746.80    282.57 o
   4   4  12       30.26      142.50    142.50 o
   5   4  12    31350.09    32349.54    636.92 o
   6   4  12     5568.97     5414.71    342.41 o
   7   4  12     2663.69     2655.37    297.12 o
   8   4  12     4781.55     3500.33    368.56 o
   9   4  12      581.02     1554.93    252.05 o
  10   4  12        0.90      510.64    267.16 o
 -10   5  12      401.09      413.49    274.44 o
  -9   5  12      922.46     1035.28    311.14 o
  -8   5  12        0.89      144.15    238.40 o
  -7   5  12     6623.74     7230.82    401.71 o
  -6   5  12     5987.43     5898.72    342.35 o
  -5   5  12      834.58     1114.94    188.73 o
  -4   5  12       19.45      429.74    175.33 o
  -3   5  12     1143.65     1280.87    172.90 o
  -2   5  12     6573.61     6032.78    286.83 o
  -1   5  12     3376.42     3247.21    217.12 o
   0   5  12      845.80      914.85    130.87 o
   1   5  12    38839.58    34557.22    586.42 o
   2   5  12      151.17      320.63    145.40 o
   3   5  12      670.12      808.66    191.48 o
   4   5  12     4580.31     4446.92    289.81 o
   5   5  12     3372.99     3595.30    299.93 o
   6   5  12     1679.77     2098.45    282.74 o
   7   5  12        6.79      124.11    223.40 o
   8   5  12      195.79      475.14    234.78 o
   9   5  12     5215.18     4516.15    395.96 o
  -9   6  12      212.39      562.74    271.36 o
  -8   6  12     3139.70     3240.12    359.20 o
  -7   6  12     1661.82     2168.12    285.04 o
  -6   6  12     3707.01     3627.77    323.68 o
  -5   6  12     1127.38     1381.37    214.17 o
  -4   6  12      228.49      596.28    170.12 o
  -3   6  12    12475.46    12822.72    428.73 o
  -2   6  12     7018.78     6481.42    317.65 o
  -1   6  12       44.02       11.26    176.43 o
   0   6  12     3673.37     3303.45    174.82 o
   1   6  12     1715.28     2249.97    220.47 o
   2   6  12     1266.96      929.61    185.92 o
   3   6  12       32.40      549.98    181.43 o
   4   6  12     6086.50     5260.11    343.51 o
   5   6  12     9989.46    10417.41    456.16 o
   6   6  12      137.42       78.49    221.74 o
   7   6  12      836.97      859.26    256.61 o
   8   6  12      567.47      462.27    322.64 o
   9   6  12      264.24      522.11    270.00 o
  -8   7  12      485.33      276.70    295.03 o
  -7   7  12       72.99      630.57    260.73 o
  -6   7  12      107.27      436.48    224.69 o
  -5   7  12      122.64      226.89    245.04 o
  -4   7  12      554.74       78.12    218.39 o
  -3   7  12      302.55      431.04    219.11 o
  -2   7  12      975.26     1163.60    228.69 o
  -1   7  12        7.58      237.95    206.35 o
   0   7  12     3965.16     3811.88    304.92 o
   1   7  12      403.19      414.87    203.66 o
   2   7  12     1329.44     1067.12    243.04 o
   3   7  12        1.63      161.56    180.80 o
   4   7  12       68.03      109.97    250.43 o
   5   7  12      521.24      821.85    242.19 o
   6   7  12      949.80     1141.97    288.98 o
   7   7  12      389.15      568.13    314.53 o
   8   7  12      246.55     1080.00    244.42 o
  -7   8  12       50.15       75.75    269.73 o
  -6   8  12        1.78      278.14    296.68 o
  -5   8  12        0.25       16.51    251.41 o
  -4   8  12      286.16      673.69    226.35 o
  -3   8  12      801.42      629.52    258.27 o
  -2   8  12       30.68       14.55    227.39 o
  -1   8  12        5.90      177.20    227.05 o
   0   8  12        1.15      104.68    213.11 o
   1   8  12       40.88      450.27    219.46 o
   2   8  12       18.61      322.30    199.52 o
   3   8  12      460.36      468.31    286.83 o
   4   8  12      264.54      520.13    273.96 o
   5   8  12      109.83      108.47    281.20 o
   6   8  12        0.35      391.30    296.99 o
   7   8  12       49.81      247.71    316.52 o
  -6   9  12       10.93      269.90    295.78 o
  -5   9  12       73.10      827.85    281.47 o
  -4   9  12       15.91       15.98    245.05 o
  -3   9  12       92.86      504.26    225.49 o
  -2   9  12      118.59      464.15    233.88 o
  -1   9  12      140.20       14.62    254.07 o
   0   9  12       67.45      104.01    249.01 o
   1   9  12      707.32      786.46    215.52 o
   2   9  12       21.24      317.75    258.05 o
   3   9  12      115.45      425.80    245.27 o
   4   9  12      122.19      625.87    285.03 o
   5   9  12        1.02      242.91    246.92 o
   6   9  12       12.44      107.55    314.67 o
  -5  10  12       67.70      285.85    285.85 o
  -4  10  12     1203.60     1910.11    327.85 o
  -3  10  12      281.96      765.50    234.34 o
  -2  10  12      223.07      635.36    256.96 o
  -1  10  12     1242.89     1428.71    292.20 o
   0  10  12       13.59      113.55    245.11 o
   1  10  12        8.89      108.34    268.99 o
   2  10  12        2.64      131.60    276.55 o
   3  10  12      969.70      732.40    339.97 o
   4  10  12        4.41       21.63    249.76 o
  -1  11  12       14.48      374.90    240.15 o
   0  11  12      721.09     1375.78    216.94 o
   1  11  12      843.54     1008.15    323.98 o
 -11   0  13        0.59      210.67    332.63 o
  -9   0  13       18.28      224.30    287.77 o
  -7   0  13      134.02       11.88    194.08 o
  -5   0  13       22.88        9.15    146.52 o
  -3   0  13      119.36       37.20    100.45 o
  -1   0  13      172.90       25.15     87.08 o
   1   0  13     1802.40     1513.22    123.08 o
   3   0  13      254.60       81.32    129.36 o
   5   0  13      224.53      377.92    130.39 o
   7   0  13     2424.57     2938.82    316.09 o
   9   0  13        6.96      511.88    265.66 o
 -11   1  13        0.79      480.33    299.40 o
 -10   1  13       29.97       19.13    327.39 o
  -9   1  13       18.06      325.17    265.10 o
  -8   1  13        0.57      305.01    262.87 o
  -7   1  13       35.11      513.26    202.19 o
  -6   1  13     2485.66     1682.00    157.78 o
  -5   1  13     1974.74     2346.08    198.01 o
  -4   1  13     5869.77     5446.48    233.47 o
  -3   1  13      936.44      491.34    128.94 o
  -2   1  13     7599.00     8005.64    232.81 o
  -1   1  13     2006.51     1979.06    158.40 o
   0   1  13     4445.88     4151.48    918.47 o
   1   1  13      628.76      487.08    116.80 o
   2   1  13     3083.94     2944.47    176.88 o
   3   1  13      994.68      976.24    127.41 o
   4   1  13        1.83      109.88    163.91 o
   5   1  13        0.55      247.27    129.95 o
   6   1  13      645.03     1100.31    267.34 o
   7   1  13     1147.19     1000.68    269.55 o
   8   1  13       95.14      131.84    252.39 o
   9   1  13       35.88      245.99    245.99 o
  10   1  13      985.20      742.64    352.81 o
 -11   2  13       38.04      558.15    285.27 o
 -10   2  13        0.51      765.70    301.76 o
  -9   2  13     1601.44     1424.36    321.43 o
  -8   2  13      994.21     1287.44    288.71 o
  -7   2  13      323.72      758.94    200.12 o
  -6   2  13      337.04      343.33    178.81 o
  -5   2  13     4119.49     3039.17    137.21 o
  -4   2  13      379.87      436.01    109.42 o
  -3   2  13      295.10      106.61    106.61 o
  -2   2  13    12904.30    12610.90    291.06 o
  -1   2  13     5165.60     5032.74    209.31 o
   0   2  13    20674.71    20776.15   2474.01 o
   1   2  13      249.17      299.15    112.96 o
   2   2  13    19503.41    18906.90    381.02 o
   3   2  13    12060.10    11712.11    333.18 o
   4   2  13      130.62      290.03    174.01 o
   5   2  13     3009.88     3100.44    261.70 o
   6   2  13      733.80      508.33    194.26 o
   7   2  13      166.83      201.33    201.33 o
   8   2  13     1420.88     1426.57    277.34 o
   9   2  13       26.20       16.27    274.71 o
  10   2  13      467.22      220.10    293.47 o
 -10   3  13       41.82      233.27    286.65 o
  -9   3  13     1497.02     1516.55    311.89 o
  -8   3  13     5100.45     5587.48    401.42 o
  -7   3  13      938.61     1444.94    226.98 o
  -6   3  13     1195.67      255.81    255.81 o
  -5   3  13     5809.72     5666.63    272.69 o
  -4   3  13    35333.33    33379.52    537.62 o
  -3   3  13      534.59      367.12    145.85 o
  -2   3  13    47110.47    47255.68    586.33 o
  -1   3  13    16509.13    17641.90    370.57 o
   0   3  13     3484.02     2034.42   1431.04 o
   1   3  13      642.53      414.44    130.14 o
   2   3  13      521.61      433.27    125.12 o
   3   3  13     2780.27     3025.43    194.19 o
   4   3  13      368.21      426.17    149.99 o
   5   3  13     5162.78     5306.43    280.73 o
   6   3  13        6.22      225.58    229.28 o
   7   3  13     4130.30     3879.17    306.60 o
   8   3  13    14812.92    12178.30    541.06 o
   9   3  13     1440.25     1204.61    283.02 o
  10   3  13      395.99      861.74    249.63 o
 -10   4  13     2456.92     3059.94    381.31 o
  -9   4  13       63.96      627.32    252.83 o
  -8   4  13      581.16     1053.86    248.96 o
  -7   4  13      371.21      756.73    226.65 o
  -6   4  13     1582.87     1384.03    232.15 o
  -5   4  13     3482.18     3211.04    241.45 o
  -4   4  13     8943.82     8745.11    310.42 o
  -3   4  13    27044.55    25275.92    141.18 o
  -2   4  13       63.04      434.09    125.85 o
  -1   4  13     3061.02     3349.03    218.75 o
   0   4  13    57048.46    54251.88   1634.06 o
   1   4  13    30099.83    28740.32    518.39 o
   2   4  13    49353.77    44391.00    652.75 o
   3   4  13     7106.21     6871.85    284.42 o
   4   4  13     4441.19     3996.88    277.82 o
   5   4  13     9113.15    10287.21    398.26 o
   6   4  13     2225.83     1712.99    262.52 o
   7   4  13      310.00      550.93    213.63 o
   8   4  13     2973.18     3457.54    351.99 o
   9   4  13     4379.71     3895.55    365.71 o
  10   4  13      972.40     1132.87    277.78 o
 -10   5  13      590.75      838.10    316.83 o
  -9   5  13     1675.43     1810.78    342.78 o
  -8   5  13      890.36      922.48    283.98 o
  -7   5  13    21317.13    21366.42    640.37 o
  -6   5  13      905.58      881.94    241.51 o
  -5   5  13        2.34       75.40    188.50 o
  -4   5  13    21892.44    20384.69    496.77 o
  -3   5  13     1634.48     1459.24    202.68 o
  -2   5  13    36655.75    36510.36    618.19 o
  -1   5  13     3671.72     3889.72    250.15 o
   0   5  13     6138.63     5566.80    386.67 o
   1   5  13    46685.32    44611.55    678.93 o
   2   5  13     5903.00     6284.19    297.37 o
   3   5  13     3930.47     3638.05    243.91 o
   4   5  13        2.99      207.25    186.53 o
   5   5  13    12883.79    12608.29    447.90 o
   6   5  13     4454.15     4650.50    356.69 o
   7   5  13     1519.75     1252.62    284.95 o
   8   5  13     5895.70     5780.69    424.48 o
   9   5  13      408.72      328.37    299.98 o
  -9   6  13      124.05        0.00    274.24 o
  -8   6  13     1183.16     1665.18    345.22 o
  -7   6  13       80.49      312.62    211.48 o
  -6   6  13     1615.90     1852.72    268.30 o
  -5   6  13     2779.89     3534.88    280.41 o
  -4   6  13      550.08      983.65    220.54 o
  -3   6  13    69889.45    75053.54    949.27 o
  -2   6  13    16817.65    16941.75    480.47 o
  -1   6  13     4204.65     5729.85    295.92 o
   0   6  13    17494.39    16913.34    328.03 o
   1   6  13    17685.21    16704.05    469.74 o
   2   6  13      406.42      437.39    175.33 o
   3   6  13     3965.93     3866.95    299.35 o
   4   6  13    10052.01    10015.52    432.53 o
   5   6  13    14753.45    14188.70    533.03 o
   6   6  13     1710.09     1774.40    288.85 o
   7   6  13     2300.01     2215.00    342.27 o
   8   6  13     2504.76     2930.25    357.81 o
   9   6  13     2944.84     2727.59    348.50 o
  -8   7  13       24.46      280.23    280.23 o
  -7   7  13    11333.40    11830.67    533.07 o
  -6   7  13     6566.65     7283.78    410.46 o
  -5   7  13     5699.66     5508.86    369.17 o
  -4   7  13      481.81      652.20    212.67 o
  -3   7  13      766.64      688.78    237.38 o
  -2   7  13     4888.86     4981.05    321.18 o
  -1   7  13    18297.38    18228.66    522.85 o
   0   7  13    56517.48    54124.57    615.98 o
   1   7  13    27262.62    26068.21    619.64 o
   2   7  13       77.09       51.47    200.15 o
   3   7  13      923.80      842.88    260.39 o
   4   7  13     3163.48     3669.67    323.45 o
   5   7  13     4270.78     4106.73    371.72 o
   6   7  13    15522.92    16792.35    614.19 o
   7   7  13     1940.44     3085.90    359.46 o
   8   7  13       64.69      162.44    270.11 o
  -7   8  13       11.67      301.26    270.03 o
  -6   8  13     1145.21     1793.50    316.39 o
  -5   8  13    13118.12    13253.12    552.74 o
  -4   8  13     7025.52     6699.45    408.39 o
  -3   8  13     1315.00     1789.16    274.57 o
  -2   8  13     6284.74     5678.88    361.08 o
  -1   8  13     8551.73     8159.08    414.99 o
   0   8  13       50.30       64.14    157.92 o
   1   8  13     1785.47     1504.39    264.03 o
   2   8  13      682.93      642.94    234.84 o
   3   8  13    31525.29    31044.94    776.62 o
   4   8  13    23935.23    22721.15    721.84 o
   5   8  13       20.95      552.82    271.39 o
   6   8  13     1071.54     1205.69    314.96 o
   7   8  13      141.16      166.79    302.18 o
  -6   9  13       20.70      135.19    248.46 o
  -5   9  13    10026.51     9862.49    523.28 o
  -4   9  13        3.68      328.62    202.10 o
  -3   9  13        2.24      253.55    257.08 o
  -2   9  13     4792.50     4427.46    385.31 o
  -1   9  13    23568.12    20848.61    664.85 o
   0   9  13     3745.29     3045.24   2101.62 o
   1   9  13       17.50      392.39    204.72 o
   2   9  13     7758.22     7784.65    453.61 o
   3   9  13     1126.93      829.45    294.83 o
   4   9  13    12499.18    11780.75    598.51 o
   5   9  13      197.47      449.67    311.15 o
   6   9  13      300.38      777.68    314.26 o
  -4  10  13     1693.61     1439.36    306.72 o
  -3  10  13      740.03     1048.56    241.84 o
  -2  10  13     5872.32     4689.38    402.35 o
  -1  10  13     2639.33     2799.56    356.66 o
   0  10  13      171.37      302.43    177.92 o
   1  10  13     1768.75     1643.40    319.71 o
   2  10  13     3558.61     3849.79    362.65 o
   3  10  13     8722.55     8278.67    516.93 o
   4  10  13       33.52      212.32    277.20 o
  -1  11  13        4.56      132.62    246.31 o
   0  11  13      221.88      298.89    204.03 o
 -10   0  14    32268.57    37970.28   1004.95 o
  -8   0  14     3009.47     4398.81    364.35 o
  -6   0  14    21733.15    22810.48    515.33 o
  -4   0  14    12316.32    12413.29    331.79 o
  -2   0  14   184786.45   184212.33   4346.58 o
   0   0  14     4203.36     4726.27    143.08 o
   2   0  14   176696.05   164470.13    988.18 o
   4   0  14     7679.46     7473.43    279.53 o
   6   0  14    61338.48    66783.52    921.89 o
   8   0  14     1383.94     1290.95    290.31 o
  10   0  14    18043.28    19453.63    780.08 o
 -11   1  14     1365.18     1800.43    379.49 o
 -10   1  14      224.90     1210.71    317.60 o
  -9   1  14     1829.12     2186.48    342.93 o
  -8   1  14     4315.92     5851.27    400.55 o
  -7   1  14     4031.09     4324.59    310.28 o
  -6   1  14   105135.23   111163.64   1088.73 o
  -5   1  14     1582.83     1134.87    180.74 o
  -4   1  14    49169.84    52714.61    635.74 o
  -3   1  14     6927.60     6455.59    226.03 o
  -2   1  14    17675.43    16653.96     88.35 o
  -1   1  14    45173.35    49149.67    522.30 o
   0   1  14    53769.06    57656.00  11387.85 o
   1   1  14    32472.39    32789.94    485.63 o
   2   1  14    12168.23    13136.62    307.61 o
   3   1  14     3226.69     3551.78    195.42 o
   4   1  14    53479.23    53952.42    691.29 o
   5   1  14     1270.80      878.40    190.16 o
   6   1  14   147191.78   145868.72   1304.38 o
   7   1  14    12049.57    12148.88    452.69 o
   8   1  14    13799.43    14419.31    527.40 o
   9   1  14     3976.48     3824.47    393.47 o
  10   1  14     8060.97     7709.66    503.10 o
 -11   2  14      397.78       22.82    340.21 o
 -10   2  14     4231.88     4779.20    449.67 o
  -9   2  14     6701.09     5980.54    434.25 o
  -8   2  14    19055.41    19964.32    627.19 o
  -7   2  14    10298.76    10691.48    444.06 o
  -6   2  14     4690.02     4419.30    276.86 o
  -5   2  14    19778.61    19937.13    130.15 o
  -4   2  14      505.54      466.47    130.94 o
  -3   2  14    37900.21    38023.61    515.19 o
  -2   2  14     1459.48     1196.40    150.63 o
  -1   2  14     3391.45     4362.08    197.27 o
   0   2  14     1193.99     1113.66    319.15 o
   1   2  14     4817.01     5961.02    235.17 o
   2   2  14    13908.93    13404.20    331.54 o
   3   2  14    58967.34    60056.83    691.40 o
   4   2  14    85212.34    86029.00    876.33 o
   5   2  14    45104.97    44058.74    698.66 o
   6   2  14     1637.02     1452.89    239.11 o
   7   2  14       90.05      116.31    225.34 o
   8   2  14     5411.10     4998.15    370.57 o
   9   2  14       85.09       32.27    249.21 o
  10   2  14     2008.41     1588.76    321.29 o
 -10   3  14        0.09      296.39    296.39 o
  -9   3  14     4371.47     4735.68    386.47 o
  -8   3  14    15106.27    16213.34    556.64 o
  -7   3  14      441.49      639.93    236.73 o
  -6   3  14     3927.05     2731.98    168.15 o
  -5   3  14      180.10      282.46    149.43 o
  -4   3  14    74854.06    69151.80    765.02 o
  -3   3  14    16447.28    15585.90    360.92 o
  -2   3  14    50511.18    45622.06    116.72 o
  -1   3  14    33163.98    38248.05    545.33 o
   0   3  14    36417.99    36036.43   2841.22 o
   1   3  14     6552.44     7062.57    271.48 o
   2   3  14    25847.97    25970.91    469.99 o
   3   3  14       76.14       65.26    121.44 o
   4   3  14    17629.30    17058.63    430.22 o
   5   3  14      613.43      664.20    192.95 o
   6   3  14    22364.93    23242.22    600.53 o
   7   3  14     1375.10      670.72    269.02 o
   8   3  14    55257.29    48283.18    947.97 o
   9   3  14     9054.65     6262.45    434.50 o
  10   3  14        9.92       18.59    265.33 o
 -10   4  14      127.59      278.29    301.33 o
  -9   4  14      641.39      407.50    321.41 o
  -8   4  14     9276.29     8487.57    470.38 o
  -7   4  14     3020.88     3451.37    324.25 o
  -6   4  14     5721.17     5848.27    324.71 o
  -5   4  14     1395.14     1820.75    214.11 o
  -4   4  14     3981.34     4065.12    237.18 o
  -3   4  14     2828.58     3028.56    200.53 o
  -2   4  14    20018.55    20528.53    441.73 o
  -1   4  14     8171.40     7958.99    297.79 o
   0   4  14      877.86      897.07    304.75 o
   1   4  14    22595.39    21883.94    464.42 o
   2   4  14       65.83      104.79    181.52 o
   3   4  14      721.98      949.31    167.09 o
   4   4  14    43800.18    42536.15    706.28 o
   5   4  14      265.27      495.48    224.18 o
   6   4  14      716.94      730.03    227.55 o
   7   4  14     8448.42     7599.73    419.18 o
   8   4  14      913.40     1100.13    275.03 o
   9   4  14      965.20     1009.52    269.09 o
 -10   5  14       31.51      283.56    250.20 o
  -9   5  14      872.57     1324.30    305.33 o
  -8   5  14      170.79      327.98    236.66 o
  -7   5  14     6040.97     5809.54    388.40 o
  -6   5  14      735.75      774.66    229.21 o
  -5   5  14     8128.91     8213.22    365.30 o
  -4   5  14    11626.23    11996.68    395.85 o
  -3   5  14     4600.34     4289.27    256.86 o
  -2   5  14     7649.78     7793.08    329.38 o
  -1   5  14      139.39      275.64    168.45 o
   0   5  14     1855.34     1670.87    135.46 o
   1   5  14    10155.49     8999.86    347.11 o
   2   5  14     5544.20     5144.10    277.96 o
   3   5  14    11689.02    10820.70    378.79 o
   4   5  14     7378.12     7159.88    345.35 o
   5   5  14     1786.34     2205.98    257.05 o
   6   5  14     5619.08     5230.95    376.95 o
   7   5  14    12896.66    11202.31    524.95 o
   8   5  14     4813.25     4936.28    385.15 o
   9   5  14      907.96      902.82    286.22 o
  -9   6  14      404.21      789.04    311.94 o
  -8   6  14      337.00      438.44    283.04 o
  -7   6  14       93.57       16.54    253.70 o
  -6   6  14      429.44      467.21    241.73 o
  -5   6  14      150.81       50.41    215.56 o
  -4   6  14     2876.73     2633.05    279.37 o
  -3   6  14     6240.74     6282.86    336.13 o
  -2   6  14     1117.14      785.93    201.09 o
  -1   6  14     7543.16     7365.58    357.68 o
   0   6  14       20.74      207.43    251.40 o
   1   6  14     2033.71     2190.54    238.11 o
   2   6  14     2708.79     2234.85    261.36 o
   3   6  14     2372.72     2022.15    264.17 o
   4   6  14       20.03      233.12    233.12 o
   5   6  14       43.89      444.06    230.84 o
   6   6  14     1597.07     1612.00    303.11 o
   7   6  14     2270.18     1860.22    317.17 o
   8   6  14      135.52      208.68    268.84 o
  -8   7  14       90.04      206.87    291.08 o
  -7   7  14      234.68      848.11    285.16 o
  -6   7  14     1022.78      836.03    269.57 o
  -5   7  14       25.99      550.43    243.45 o
  -4   7  14        0.17      449.29    203.42 o
  -3   7  14      317.56      152.98    194.38 o
  -2   7  14      510.98      623.90    217.16 o
  -1   7  14      662.08      746.40    228.80 o
   0   7  14     4195.77     3095.74   1891.05 o
   1   7  14      256.83      689.56    222.87 o
   2   7  14      226.75      317.84    222.11 o
   3   7  14        6.47       42.58    236.10 o
   4   7  14      743.46      442.12    259.38 o
   5   7  14       42.21        0.00    223.01 o
   6   7  14     1889.45     2245.37    339.29 o
   7   7  14      610.98      213.99    300.39 o
   8   7  14       59.04      203.40    252.37 o
  -7   8  14       15.97      131.50    241.10 o
  -6   8  14        2.60      366.56    279.02 o
  -5   8  14      119.87      695.38    242.40 o
  -4   8  14       83.39      864.10    251.44 o
  -3   8  14       68.57      359.01    224.38 o
  -2   8  14      259.68       42.03    246.74 o
  -1   8  14      417.02      635.85    228.68 o
   0   8  14        1.67      400.54    148.11 o
   1   8  14       55.02       59.14    213.66 o
   2   8  14       94.38      168.11    220.28 o
   3   8  14        0.29      323.74    251.14 o
   4   8  14        9.97      659.60    288.95 o
   5   8  14      377.31      879.53    305.92 o
   6   8  14       73.06      310.97    310.97 o
   7   8  14       56.20        0.00    305.61 o
  -6   9  14        0.01      115.48    238.17 o
  -5   9  14        3.40      122.78    263.09 o
  -4   9  14       25.21       48.95    244.72 o
  -3   9  14      156.77      336.40    260.27 o
  -2   9  14      385.73      666.63    263.05 o
  -1   9  14        6.09      572.58    249.59 o
   0   9  14      461.00      798.81    167.10 o
   1   9  14       22.52      397.34    243.34 o
   2   9  14      238.20      518.66    253.53 o
   3   9  14      255.58      110.30    254.07 o
   4   9  14      343.70      545.33    311.62 o
   5   9  14      264.86      787.13    293.17 o
  -4  10  14      549.27      449.49    286.65 o
  -3  10  14        5.37      633.06    228.79 o
  -2  10  14     1522.73     1571.57    328.00 o
  -1  10  14       84.65      175.60    266.99 o
   0  10  14      104.02      160.30    202.65 o
   1  10  14      294.84      258.26    280.72 o
   2  10  14      430.97      790.91    275.10 o
   3  10  14       57.66      324.71    324.71 o
   4  10  14      112.76       86.48    288.94 o
 -11   0  15      195.07      260.31    368.41 o
  -9   0  15       39.34      194.59    255.92 o
  -7   0  15      199.40       48.54    179.20 o
  -5   0  15       79.20      145.54    145.54 o
  -3   0  15       55.06       19.69    111.05 o
  -1   0  15     1338.41      993.50     90.25 o
   1   0  15       28.65       85.00     92.73 o
   3   0  15     1794.74     2111.17    169.99 o
   5   0  15      483.87      544.13    171.44 o
   7   0  15       14.22      110.12    196.66 o
   9   0  15     1038.09      841.15    318.33 o
 -11   1  15      270.33      232.71    387.84 o
 -10   1  15       58.64      450.08    294.36 o
  -9   1  15      169.25        0.00    272.58 o
  -8   1  15       80.83       30.16    249.35 o
  -7   1  15        0.29      222.12    222.12 o
  -6   1  15      623.37     1047.56    237.28 o
  -5   1  15        3.04      152.04    152.04 o
  -4   1  15     1751.07     2525.60    234.20 o
  -3   1  15      806.59      881.64    129.55 o
  -2   1  15     2040.48     2027.97    187.14 o
  -1   1  15      545.93      852.43    133.58 o
   0   1  15       24.94       20.11     83.46 o
   1   1  15     5106.47     4585.73    246.99 o
   2   1  15      345.29      202.44    131.21 o
   3   1  15        0.34       87.63    118.04 o
   4   1  15     5917.60     5013.15    263.85 o
   5   1  15      180.49      303.96    165.63 o
   6   1  15     1564.73     1215.19    317.01 o
   7   1  15      494.46       12.84    245.91 o
   8   1  15        9.34      209.84    295.26 o
   9   1  15        0.70      120.27    259.32 o
  10   1  15       37.94      370.42    279.71 o
 -11   2  15       35.24      274.35    320.08 o
 -10   2  15     1206.66     1473.27    353.83 o
  -9   2  15      529.69      699.23    299.96 o
  -8   2  15      735.96      657.79    298.45 o
  -7   2  15      908.90     1582.31    254.56 o
  -6   2  15       19.96      401.03    186.01 o
  -5   2  15      374.79      169.28    126.55 o
  -4   2  15        0.47      150.22    150.22 o
  -3   2  15    16202.94    15707.47    110.55 o
  -2   2  15     7573.15     7671.60    262.03 o
  -1   2  15       15.31      113.89    113.89 o
   0   2  15    31197.62    29218.20   4336.67 o
   1   2  15     2339.20     2565.58    177.08 o
   2   2  15    16326.79    14846.72    359.77 o
   3   2  15     2534.00     2136.20    191.59 o
   4   2  15    18292.69    18290.22    441.04 o
   5   2  15     6013.80     6151.35    314.84 o
   6   2  15      440.31      714.40    207.53 o
   7   2  15      550.90      872.79    211.37 o
   8   2  15     1258.01     1455.39    263.30 o
   9   2  15       85.64       99.59    263.22 o
  10   2  15      211.58      163.62    269.80 o
 -10   3  15      253.42      441.76    277.86 o
  -9   3  15      758.79      546.08    295.72 o
  -8   3  15     1694.83     2405.00    307.10 o
  -7   3  15     2476.80     2909.76    303.68 o
  -6   3  15     1584.16     1197.70    163.22 o
  -5   3  15      716.03      626.14    167.08 o
  -4   3  15      484.63      648.32    172.13 o
  -3   3  15     2990.60     2729.56    188.02 o
  -2   3  15      831.66      806.92    166.65 o
  -1   3  15       61.34       30.61    120.56 o
   0   3  15    27183.04    21362.69  12667.98 o
   1   3  15    17254.08    16208.56    390.15 o
   2   3  15    14115.94    13906.49    362.94 o
   3   3  15     1138.31     1237.21    144.92 o
   4   3  15     2840.37     2681.91    227.15 o
   5   3  15       73.75      253.43    180.75 o
   6   3  15     2723.60     2305.76    278.64 o
   7   3  15       59.18      573.60    209.09 o
   8   3  15     6187.08     5564.11    419.80 o
   9   3  15     1816.58     1513.56    281.71 o
  10   3  15      236.37      432.54    260.53 o
 -10   4  15       89.04      303.03    322.32 o
  -9   4  15     1734.53     1369.48    332.76 o
  -8   4  15     7319.60     7192.38    441.97 o
  -7   4  15     1503.05     2160.74    254.31 o
  -6   4  15     1465.50     1945.11    228.54 o
  -5   4  15     1211.32     1339.32    208.70 o
  -4   4  15      548.12      597.99    168.03 o
  -3   4  15     5596.02     5787.56    267.72 o
  -2   4  15    53153.46    54443.47    709.90 o
  -1   4  15    25389.67    26418.45    509.79 o
   0   4  15    18746.92    18984.84   2047.09 o
   1   4  15     4427.18     4494.40    243.36 o
   2   4  15    28388.22    27276.18    530.11 o
   3   4  15    16045.34    14999.51    428.45 o
   4   4  15    46615.99    45905.54    753.40 o
   5   4  15     3354.47     3119.21    283.39 o
   6   4  15      300.87      394.13    196.11 o
   7   4  15     3435.49     2734.84    324.41 o
   8   4  15      648.78      625.54    254.99 o
   9   4  15        2.49      474.58    245.17 o
  -9   5  15       61.30      186.33    291.72 o
  -8   5  15       67.06      115.90    239.29 o
  -7   5  15       85.96      648.25    228.91 o
  -6   5  15      341.26      725.95    215.54 o
  -5   5  15    31311.11    32203.17    643.79 o
  -4   5  15      384.15      421.23    197.02 o
  -3   5  15     1620.93     1651.65    207.11 o
  -2   5  15     3387.31     2798.33    172.92 o
  -1   5  15    29292.38    26719.46    212.94 o
   0   5  15     1930.24     1424.77    955.44 o
   1   5  15       84.99      121.56    154.36 o
   2   5  15     3795.38     3561.75    249.15 o
   3   5  15    29915.01    27563.77    598.84 o
   4   5  15     4724.47     4466.19    311.99 o
   5   5  15      376.64      336.47    205.73 o
   6   5  15     2489.51     2620.75    310.14 o
   7   5  15    20959.32    20528.59    694.97 o
   8   5  15     2345.63     2408.66    319.92 o
   9   5  15     1413.44      967.36    304.28 o
  -9   6  15     4264.56     4828.81    430.78 o
  -8   6  15     3781.19     4230.60    392.86 o
  -7   6  15      804.05      912.62    262.59 o
  -6   6  15     4326.74     5136.37    353.68 o
  -5   6  15     2329.61     2446.24    277.94 o
  -4   6  15    15777.63    16427.53    503.08 o
  -3   6  15      561.05      623.66    218.02 o
  -2   6  15      745.35     1308.40    208.83 o
  -1   6  15    46889.95    42588.92    195.68 o
   0   6  15     7602.13     7059.23    605.56 o
   1   6  15      105.58      137.98    183.97 o
   2   6  15    31808.05    32214.56    675.86 o
   3   6  15    35815.85    35856.72    728.70 o
   4   6  15     2348.90     2573.01    280.09 o
   5   6  15     6810.23     6513.24    398.01 o
   6   6  15    14333.50    16087.16    591.59 o
   7   6  15    10399.04     7865.54    482.96 o
   8   6  15     2625.66     2695.53    349.14 o
  -8   7  15     1185.64      911.07    311.01 o
  -7   7  15      514.98      750.12    280.61 o
  -6   7  15     6232.60     6633.11    404.68 o
  -5   7  15    15050.22    14997.74    551.90 o
  -4   7  15     2575.91     3029.61    269.97 o
  -3   7  15      690.12      802.85    235.81 o
  -2   7  15      478.22        0.00    225.05 o
  -1   7  15      290.35      877.51    186.43 o
   0   7  15    14171.60     9906.72   6170.10 o
   1   7  15    11275.93    10573.39    442.47 o
   2   7  15     9765.07    10660.01    446.42 o
   3   7  15    13413.30    12474.28    501.23 o
   4   7  15     1743.83     1854.35    311.36 o
   5   7  15     1319.03     1713.92    287.32 o
   6   7  15     4188.94     4857.66    425.61 o
   7   7  15     6844.61     7579.97    465.16 o
   8   7  15     1458.06      679.89    347.46 o
  -7   8  15     2149.31     2080.46    315.88 o
  -6   8  15     9001.42     9020.62    486.92 o
  -5   8  15      969.70     1222.69    273.66 o
  -4   8  15    20098.58    21362.28    635.52 o
  -3   8  15    17226.07    16814.71    574.25 o
  -2   8  15      153.91      503.51    230.70 o
  -1   8  15      662.62      259.30    190.28 o
   0   8  15     5061.49     4870.49    254.36 o
   1   8  15      306.59      837.43    195.46 o
   2   8  15     2633.35     2693.09    306.57 o
   3   8  15      230.44      279.54    224.42 o
   4   8  15      591.53      723.15    279.68 o
   5   8  15    32583.05    33339.94    892.97 o
   6   8  15     9114.35     7879.03    521.78 o
   7   8  15     3354.13     2822.78    377.55 o
  -6   9  15       73.30      209.89    284.60 o
  -5   9  15      130.52      435.39    262.60 o
  -4   9  15     2688.21     2082.85    233.11 o
  -3   9  15     8361.96     7778.36    447.16 o
  -2   9  15     8700.21     7686.61    464.98 o
  -1   9  15      499.40      452.26    270.24 o
   0   9  15      723.67      365.16    311.88 o
   1   9  15    20011.35    19733.17    644.48 o
   2   9  15      137.59      405.62    258.11 o
   3   9  15      193.42      408.61    286.23 o
   4   9  15      753.67     1442.39    314.09 o
   5   9  15       60.84       20.09    289.29 o
  -4  10  15     1438.76     1280.45    292.77 o
  -3  10  15     1954.14     1611.94    322.04 o
  -2  10  15     8392.13     7919.32    456.88 o
  -1  10  15      384.23      677.01    256.13 o
   0  10  15      154.47      197.03    205.97 o
   1  10  15      105.96      168.58    280.98 o
   2  10  15      507.26      351.85    286.83 o
   3  10  15     1502.31     1706.21    340.46 o
 -10   0  16     5229.65     5729.19    502.34 o
  -8   0  16    14626.81    16739.29    587.34 o
  -6   0  16     7780.48     9043.43    363.01 o
  -4   0  16    55855.68    57271.75    685.46 o
  -2   0  16       79.93      327.36    115.64 o
   0   0  16   273070.84   252705.16   3643.39 o
   2   0  16    60473.08    56879.00    654.84 o
   4   0  16    22335.07    24550.20    499.27 o
   6   0  16    16999.39    18612.83    537.42 o
   8   0  16      558.92      689.03    271.99 o
  10   0  16     1435.85      708.84    395.93 o
 -11   1  16      853.21      889.60    378.20 o
 -10   1  16        0.13      330.09    330.09 o
  -9   1  16      159.45       18.69    276.13 o
  -8   1  16      639.21      625.46    284.68 o
  -7   1  16     9018.07     9622.61    401.10 o
  -6   1  16     3724.16     3723.81    274.11 o
  -5   1  16     7030.47     7240.48    295.53 o
  -4   1  16   189127.08   176578.22   1161.07 o
  -3   1  16     4895.54     4653.44    211.59 o
  -2   1  16   143552.13   147320.86    947.45 o
  -1   1  16    16189.68    20851.89    367.94 o
   0   1  16      206.76      231.09    125.43 o
   1   1  16   144978.06   133911.09   1024.15 o
   2   1  16    17551.12    17777.42    387.21 o
   3   1  16    27174.67    28750.61    489.74 o
   4   1  16    11096.15    10412.17    349.64 o
   5   1  16       36.59      346.21    150.21 o
   6   1  16       63.34        0.00    221.03 o
   7   1  16     6588.36     6319.97    375.43 o
   8   1  16    29499.62    27892.05    706.30 o
   9   1  16     3570.15     3240.33    376.95 o
  10   1  16     4960.06     5387.38    447.86 o
 -10   2  16      446.85      816.21    319.03 o
  -9   2  16     2383.67     2501.04    330.63 o
  -8   2  16     2077.58     2799.20    334.49 o
  -7   2  16     2096.71     1712.56    261.57 o
  -6   2  16     4393.85     3875.44    269.63 o
  -5   2  16     1239.96      938.73    132.74 o
  -4   2  16      361.37       66.93    122.69 o
  -3   2  16   116792.95   121290.34    139.63 o
  -2   2  16    88296.20    93360.08    792.94 o
  -1   2  16    40822.23    44112.57    562.18 o
   0   2  16   104254.27   110464.42  17741.13 o
   1   2  16      451.02      603.26    143.95 o
   2   2  16    51171.59    49280.33    634.43 o
   3   2  16       45.10       48.23    128.60 o
   4   2  16     6975.72     7382.19    328.58 o
   5   2  16    41728.24    42300.01    722.98 o
   6   2  16     1324.80     1135.43    238.55 o
   7   2  16     4284.49     3766.49    318.13 o
   8   2  16       25.37      694.87    239.42 o
   9   2  16      131.17        0.00    275.25 o
  10   2  16     6267.78     4712.91    428.91 o
 -10   3  16      501.14     1018.73    296.80 o
  -9   3  16     1341.25     1449.28    326.23 o
  -8   3  16      252.57      247.55    259.06 o
  -7   3  16    10706.98    11052.56    441.89 o
  -6   3  16    43073.39    44217.47    732.66 o
  -5   3  16      239.72      157.00    157.00 o
  -4   3  16    12581.63    12020.82    345.59 o
  -3   3  16      225.56      284.43    124.23 o
  -2   3  16    31102.83    30036.41    495.77 o
  -1   3  16     9846.37    11840.05    321.13 o
   0   3  16    72620.63    73699.43   6537.78 o
   1   3  16    31064.16    28361.81    518.55 o
   2   3  16    35527.18    35660.81    577.03 o
   3   3  16        9.51       88.78    141.34 o
   4   3  16    11092.45    11021.76    390.35 o
   5   3  16     2310.31     2758.16    241.39 o
   6   3  16    14714.71    14709.63    496.65 o
   7   3  16       27.86      143.13    221.21 o
   8   3  16     1991.60     2140.19    298.75 o
   9   3  16        5.78      170.61    262.87 o
  10   3  16     6337.81     5147.12    389.45 o
 -10   4  16      400.76      800.58    343.10 o
  -9   4  16     1713.16     1208.79    330.20 o
  -8   4  16     2647.78     2871.41    319.68 o
  -7   4  16       99.65      508.82    208.48 o
  -6   4  16      908.80      941.47    208.29 o
  -5   4  16     8472.27     6649.25    172.43 o
  -4   4  16     3995.27     3851.12    235.48 o
  -3   4  16      808.24      189.91    123.78 o
  -2   4  16    66016.38    67414.17    795.29 o
  -1   4  16     7677.04     8558.03    312.33 o
   0   4  16     6510.93     7629.63    872.15 o
   1   4  16     9482.40     9046.98    331.86 o
   2   4  16     7401.24     7055.63    304.38 o
   3   4  16    18612.79    18751.62    458.93 o
   4   4  16    26265.58    27063.39    585.27 o
   5   4  16     1334.28     1491.00    244.40 o
   6   4  16     4645.28     4764.42    326.93 o
   7   4  16      478.66      679.55    276.36 o
   8   4  16     2766.43     1892.75    328.62 o
   9   4  16      172.40      249.41    231.96 o
  -9   5  16     1072.40      946.49    336.28 o
  -8   5  16       32.99      254.70    254.70 o
  -7   5  16      106.16       89.03    221.68 o
  -6   5  16     2643.73     2040.63    195.38 o
  -5   5  16    15091.43    14419.60    469.62 o
  -4   5  16     2384.53     3169.82    282.18 o
  -3   5  16     6357.30     6389.09    306.24 o
  -2   5  16    13736.74    14378.83    431.93 o
  -1   5  16    39282.31    39739.82    688.05 o
   0   5  16     9986.77     9702.20   1028.79 o
   1   5  16      409.63      219.48    180.64 o
   2   5  16      491.33      586.65    153.78 o
   3   5  16     7424.52     6571.86    336.20 o
   4   5  16     1194.98     1161.81    236.92 o
   5   5  16     1303.25     1515.03    242.87 o
   6   5  16     5260.04     4945.47    379.08 o
   7   5  16     3825.02     4579.16    384.81 o
   8   5  16      816.01     1205.05    275.23 o
   9   5  16      859.00      563.87    329.22 o
  -9   6  16     1327.29     1814.32    306.38 o
  -8   6  16       91.56      179.90    294.88 o
  -7   6  16      191.68      758.84    234.05 o
  -6   6  16       18.61      447.17    218.39 o
  -5   6  16     1771.37     2164.72    265.66 o
  -4   6  16     1137.46     1411.65    232.39 o
  -3   6  16        2.50      196.33    180.27 o
  -2   6  16      788.92     1592.97    192.41 o
  -1   6  16     2530.61     3050.41    274.54 o
   0   6  16     2660.87     2876.63    181.67 o
   1   6  16     4529.03     4681.26    306.68 o
   2   6  16     2010.88     2416.54    254.67 o
   3   6  16    12825.76    12504.25    496.18 o
   4   6  16      144.20      532.86    201.51 o
   5   6  16      161.79       31.45    275.18 o
   6   6  16     3434.00     3940.22    373.46 o
   7   6  16      736.26      567.24    302.14 o
   8   6  16      926.57      948.51    299.92 o
  -8   7  16       26.85       18.27    281.39 o
  -7   7  16      142.81      456.35    286.59 o
  -6   7  16     1450.96     1899.50    264.84 o
  -5   7  16      309.61      401.95    255.79 o
  -4   7  16     1643.22     1630.43    265.58 o
  -3   7  16      312.05      316.65    221.29 o
  -2   7  16      394.09      430.58    214.36 o
  -1   7  16      481.61      156.89    236.28 o
   0   7  16      118.44      436.14    210.74 o
   1   7  16      498.94      739.79    215.78 o
   2   7  16     5266.83     5851.66    377.22 o
   3   7  16        1.89       15.61    245.84 o
   4   7  16        8.42       15.82    264.92 o
   5   7  16       65.57      189.99    235.99 o
   6   7  16      120.02      300.15    300.15 o
   7   7  16        0.09      200.18    282.60 o
  -7   8  16      108.38       95.53    246.94 o
  -6   8  16        5.10      274.91    267.91 o
  -5   8  16      212.48      543.12    219.34 o
  -4   8  16       40.94      487.20    253.27 o
  -3   8  16       53.92      562.95    272.50 o
  -2   8  16      226.22      513.31    238.32 o
  -1   8  16      414.80      381.69    246.97 o
   0   8  16       87.29       49.37    230.99 o
   1   8  16        1.37      306.10    229.09 o
   2   8  16       89.79      621.64    235.79 o
   3   8  16       29.40      185.73    229.20 o
   4   8  16      129.01      216.34    292.46 o
   5   8  16      226.74      965.22    335.19 o
   6   8  16       30.27      680.68    275.08 o
  -6   9  16        0.39      260.05    260.05 o
  -5   9  16      194.21       34.21    271.97 o
  -4   9  16        2.86       32.88    247.48 o
  -3   9  16        6.10      132.24    275.06 o
  -2   9  16        3.85      309.92    236.04 o
  -1   9  16      294.03      196.99    266.94 o
   0   9  16       59.97      116.42    169.42 o
   1   9  16      181.38      688.44    296.41 o
   2   9  16      475.79      179.06    284.16 o
   3   9  16        0.88      284.94    284.94 o
   4   9  16       84.92      480.92    286.55 o
   5   9  16      130.36      426.16    247.25 o
  -4  10  16        9.20      524.20    275.45 o
  -3  10  16      695.40      767.24    289.84 o
  -2  10  16       85.63      321.29    275.90 o
  -1  10  16      151.80       17.89    271.99 o
   0  10  16      147.59        0.42    201.50 o
   1  10  16       26.51      189.34    245.57 o
   2  10  16        3.43      199.04    250.71 o
   3  10  16      481.20      124.58    280.31 o
 -11   0  17       20.94       23.92    339.27 o
  -9   0  17      156.79      305.18    255.36 o
  -7   0  17      105.80      406.84    192.71 o
  -5   0  17       26.16      151.30    147.85 o
  -3   0  17      332.14      229.42    117.30 o
  -1   0  17       22.24        7.04    117.86 o
   1   0  17      998.91      875.98    122.75 o
   3   0  17      140.02       64.13    137.44 o
   5   0  17       34.76      103.35    166.08 o
   7   0  17       92.10      283.80    208.51 o
   9   0  17      176.15       96.30    305.29 o
 -10   1  17        6.70      290.41    284.06 o
  -9   1  17      116.59      393.64    265.86 o
  -8   1  17      677.96      972.73    244.11 o
  -7   1  17     1378.90     1520.40    238.77 o
  -6   1  17      813.32      897.33    159.02 o
  -5   1  17        0.04      293.78    163.39 o
  -4   1  17     4827.56     5371.43    280.06 o
  -3   1  17      161.31      280.99    125.06 o
  -2   1  17      353.84      321.74    178.92 o
  -1   1  17     2492.13     2377.55    169.83 o
   0   1  17       80.12       55.88     89.15 o
   1   1  17      501.64      103.24    174.21 o
   2   1  17      645.29      639.96    152.19 o
   3   1  17     2800.45     2534.17    216.05 o
   4   1  17       54.98      121.52    160.20 o
   5   1  17     1993.94     1848.01    232.62 o
   6   1  17     2925.03     3088.55    293.45 o
   7   1  17      337.13      459.09    226.79 o
   8   1  17     1145.59     1915.93    311.39 o
   9   1  17      200.32      311.83    271.48 o
  10   1  17       47.15        0.00    292.12 o
 -10   2  17      923.32      846.14    349.63 o
  -9   2  17       88.83      107.18    317.48 o
  -8   2  17     2320.71     2774.88    306.25 o
  -7   2  17      197.43       84.43    217.10 o
  -6   2  17      840.38      970.25    184.19 o
  -5   2  17      741.45      746.00    162.59 o
  -4   2  17       11.26      122.57    122.57 o
  -3   2  17    10156.00    10453.16    308.89 o
  -2   2  17     4673.16     4629.77    230.75 o
  -1   2  17     9887.30    10786.60    311.56 o
   0   2  17        1.85      358.95    604.28 o
   1   2  17       77.67      410.13    144.51 o
   2   2  17     4746.48     3718.51    238.17 o
   3   2  17       18.18      226.48    128.39 o
   4   2  17     3278.12     3463.77    253.94 o
   5   2  17     1174.59     1448.34    227.70 o
   6   2  17      736.24     1322.89    240.36 o
   7   2  17     2966.20     3101.24    332.34 o
   8   2  17       19.66      122.26    213.94 o
   9   2  17       69.37      421.93    215.34 o
  10   2  17      765.29      603.48    299.21 o
 -10   3  17       25.70        0.00    307.19 o
  -9   3  17     1912.01     1995.00    346.01 o
  -8   3  17      796.70     1134.22    269.78 o
  -7   3  17     2672.51     3119.16    281.85 o
  -6   3  17    24943.96    24585.86    556.29 o
  -5   3  17     1482.91     1804.64    199.28 o
  -4   3  17     3784.96     3695.28    228.49 o
  -3   3  17      163.92      145.75    134.41 o
  -2   3  17     3073.19     3980.13    222.46 o
  -1   3  17     3690.87     3788.19    299.97 o
   0   3  17     7828.71     6583.42    228.39 o
   1   3  17      144.47      204.68    145.31 o
   2   3  17     5551.10     5005.01    259.31 o
   3   3  17     9507.61     8511.59    317.52 o
   4   3  17    10475.29    10945.89    397.79 o
   5   3  17      406.94      212.26    184.08 o
   6   3  17    22263.85    21749.06    617.02 o
   7   3  17        8.59      325.07    233.53 o
   8   3  17     3213.06     3034.35    328.09 o
   9   3  17      759.07      809.10    256.42 o
 -10   4  17     4351.54     5343.01    462.58 o
  -9   4  17      143.85      268.89    268.89 o
  -8   4  17      152.02       98.00    265.74 o
  -7   4  17     3117.62     3525.18    310.79 o
  -6   4  17     4030.21     4305.61    280.69 o
  -5   4  17     7601.32     7254.47    162.57 o
  -4   4  17     2854.06     2970.46    225.50 o
  -3   4  17     1601.82     1641.20    193.78 o
  -2   4  17    20055.68    20944.51    481.07 o
  -1   4  17     1378.69     1620.26    184.73 o
   0   4  17     9034.89     9775.13   1471.96 o
   1   4  17    11538.40    11706.71    370.00 o
   2   4  17     5412.34     4890.31    285.53 o
   3   4  17     2193.27     2139.39    234.83 o
   4   4  17      208.10      135.84    204.68 o
   5   4  17     4279.31     4112.71    324.83 o
   6   4  17     9315.53    10182.44    454.99 o
   7   4  17     5753.34     5124.29    389.50 o
   8   4  17      928.45      562.33    266.46 o
   9   4  17      185.50      342.25    220.64 o
  -9   5  17     4618.32     5415.42    454.44 o
  -8   5  17     1518.20     1045.63    306.77 o
  -7   5  17      124.46      417.99    228.15 o
  -6   5  17    10656.12     9521.17    177.62 o
  -5   5  17     8380.73     9211.46    380.98 o
  -4   5  17     6417.07     6723.70    317.46 o
  -3   5  17    28847.21    28473.77    578.86 o
  -2   5  17    15954.67    13439.78    255.14 o
  -1   5  17    40181.57    39532.95    155.92 o
   0   5  17     8761.65     9280.68    714.51 o
   1   5  17    13444.49    13516.88    434.26 o
   2   5  17     1755.52     1416.14    219.78 o
   3   5  17      175.60      186.76    186.76 o
   4   5  17    19289.72    19028.03    543.55 o
   5   5  17     7172.94     6773.67    372.99 o
   6   5  17    10462.63    10058.22    508.86 o
   7   5  17     1022.10     1351.82    306.62 o
   8   5  17     3432.89     2997.61    368.19 o
   9   5  17     6785.35     6303.46    453.35 o
  -9   6  17     1417.82     1656.27    345.67 o
  -8   6  17     4058.71     4606.07    402.06 o
  -7   6  17     8159.39     8902.25    487.99 o
  -6   6  17     4668.29     4069.82    355.83 o
  -5   6  17     7934.99     8589.65    399.63 o
  -4   6  17       24.90      145.01    201.98 o
  -3   6  17      306.48      708.97    210.20 o
  -2   6  17    10009.17    10710.90    405.41 o
  -1   6  17       10.45      330.88    195.09 o
   0   6  17      283.74      446.44    156.47 o
   1   6  17    37140.66    36810.62    724.29 o
   2   6  17        1.98      402.73    181.13 o
   3   6  17     9578.84     9817.67    436.98 o
   4   6  17     9370.33    10075.85    454.99 o
   5   6  17    21093.01    19102.68    630.71 o
   6   6  17      335.96      328.74    275.28 o
   7   6  17      769.03      671.27    288.81 o
   8   6  17     1020.17     1258.04    275.20 o
  -8   7  17      833.46     1179.43    319.01 o
  -7   7  17     3917.15     4091.07    369.14 o
  -6   7  17     1968.86     1834.46    209.43 o
  -5   7  17       40.67      158.89    241.79 o
  -4   7  17    24042.19    24104.96    635.86 o
  -3   7  17    13654.59    13089.46    499.50 o
  -2   7  17    11517.94    12852.50    475.47 o
  -1   7  17     4965.34     4756.67    341.39 o
   0   7  17      834.06      778.03    182.93 o
   1   7  17      210.13      263.55    220.92 o
   2   7  17    57670.51    57384.35    978.48 o
   3   7  17     5944.47     6274.40    395.95 o
   4   7  17     1177.87     1335.25    277.77 o
   5   7  17     1931.70     2965.60    334.86 o
   6   7  17     1171.94     1467.01    286.59 o
   7   7  17     1148.55     1501.27    264.93 o
  -7   8  17       27.97       57.08    260.42 o
  -6   8  17      194.79      546.69    288.01 o
  -5   8  17     4577.34     5200.94    376.43 o
  -4   8  17     6359.27     5986.49    434.23 o
  -3   8  17     9270.48     9023.75    465.32 o
  -2   8  17    14266.68    15211.93    542.95 o
  -1   8  17     9395.49     8787.72    431.41 o
   0   8  17       44.81      131.86    155.66 o
   1   8  17     6988.33     6940.81    406.12 o
   2   8  17      115.11       64.60    248.59 o
   3   8  17       49.34      103.13    245.94 o
   4   8  17       24.80      110.50    263.19 o
   5   8  17        4.56      216.49    277.18 o
   6   8  17     3469.56     3264.94    403.85 o
  -6   9  17      105.13      183.67    254.45 o
  -5   9  17     1468.26     1451.54    313.33 o
  -4   9  17      146.44      118.71    258.04 o
  -3   9  17      119.51       15.82    263.66 o
  -2   9  17     3297.07     2579.73    342.05 o
  -1   9  17     1469.12     1932.83    289.29 o
   0   9  17    13997.89     9951.36   6211.30 o
   1   9  17     7683.56     7338.50    460.21 o
   2   9  17     6804.33     6723.74    468.41 o
   3   9  17     6750.50     6448.54    446.30 o
   4   9  17     5362.71     6407.26    461.67 o
   5   9  17        3.35      496.86    293.69 o
  -4  10  17     5195.64     4974.63    417.18 o
  -3  10  17     2590.23     2711.48    339.15 o
  -2  10  17      518.48      755.41    285.46 o
  -1  10  17     1308.79     1895.76    307.32 o
   0  10  17     3128.49     2933.56    255.31 o
   1  10  17      174.79      153.78    296.31 o
   2  10  17       17.17       61.28    281.50 o
   3  10  17      110.19      105.16    282.36 o
 -10   0  18     2854.80     4115.41    453.51 o
  -8   0  18    25782.74    25948.95    667.21 o
  -6   0  18     2950.52     2910.86    267.11 o
  -4   0  18     8440.26     8302.89    300.26 o
  -2   0  18   197295.94   196543.63   1153.70 o
   0   0  18     8801.03     7346.48    176.61 o
   2   0  18   210817.25   191815.09   1336.96 o
   4   0  18   200423.72   206939.70   1423.65 o
   6   0  18    10782.87    12417.17    440.73 o
   8   0  18     4244.18     4515.95    397.13 o
  10   0  18      432.62      506.46    344.47 o
 -10   1  18     1183.90     2168.69    359.34 o
  -9   1  18      127.20      355.89    244.67 o
  -8   1  18     7628.47     9236.90    422.56 o
  -7   1  18     3620.28     4278.02    283.26 o
  -6   1  18       68.57      679.16    189.30 o
  -5   1  18    37190.00    35676.79    595.34 o
  -4   1  18     6326.78     5869.04    273.69 o
  -3   1  18     3261.01     3523.81    201.09 o
  -2   1  18    40353.29    40425.06    537.08 o
  -1   1  18       86.07       56.78    103.54 o
   0   1  18    42561.62    41888.63   8948.57 o
   1   1  18     1727.81     1686.38    178.86 o
   2   1  18    29025.34    30414.47    528.71 o
   3   1  18    26935.52    25441.51    491.16 o
   4   1  18    22756.62    25693.65    532.93 o
   5   1  18      109.91      396.80    180.71 o
   6   1  18    21565.70    22752.98    582.70 o
   7   1  18    11085.97    10712.71    440.64 o
   8   1  18     8098.10     6961.15    447.70 o
   9   1  18      500.86     1045.22    255.42 o
  10   1  18     1370.57     1878.24    331.55 o
 -10   2  18     9317.10    10396.46    613.62 o
  -9   2  18     6067.65     6318.35    460.32 o
  -8   2  18     5770.47     5419.26    372.82 o
  -7   2  18     2015.86     1959.91    257.62 o
  -6   2  18     1104.60     1209.71    182.51 o
  -5   2  18        0.04      114.56    145.95 o
  -4   2  18      311.14      303.66    136.33 o
  -3   2  18    20429.20    20242.55     95.35 o
  -2   2  18     1805.05     1918.34    174.10 o
  -1   2  18    61893.00    68930.30    728.52 o
   0   2  18   117488.79   120222.17  19428.91 o
   1   2  18    12649.23    14081.03    383.85 o
   2   2  18   103715.31    96040.73    936.50 o
   3   2  18    20128.80    18429.95    429.76 o
   4   2  18    40922.43    40616.11    670.35 o
   5   2  18     6741.29     7006.88    356.92 o
   6   2  18    11905.88    11350.61    454.56 o
   7   2  18    14993.43    13511.56    509.31 o
   8   2  18     1339.82     1363.72    258.73 o
   9   2  18       97.34       34.74    244.98 o
  10   2  18      479.61      401.27    281.39 o
 -10   3  18      244.04      707.63    304.70 o
  -9   3  18      971.52     1463.84    301.04 o
  -8   3  18      969.56      902.92    267.14 o
  -7   3  18      182.95      283.87    218.74 o
  -6   3  18    24074.08    22996.83    556.80 o
  -5   3  18    20661.32    19210.70    468.29 o
  -4   3  18    22016.53    20498.44    464.43 o
  -3   3  18       98.47      229.32    152.34 o
  -2   3  18     4023.18     2403.15    117.93 o
  -1   3  18     2801.98     2978.00    224.76 o
   0   3  18        1.06      191.81    134.32 o
   1   3  18        5.31       84.50    129.83 o
   2   3  18    10833.79    10428.02    348.38 o
   3   3  18    19713.50    16982.43    456.68 o
   4   3  18    30075.42    28905.90    592.24 o
   5   3  18     1592.37     1771.76    250.69 o
   6   3  18    22262.74    21733.53    618.83 o
   7   3  18     5811.71     5872.98    383.15 o
   8   3  18        5.75      130.70    261.41 o
   9   3  18     1570.78     1202.09    274.22 o
 -10   4  18     6857.37     7782.31    519.21 o
  -9   4  18      496.33      581.33    268.46 o
  -8   4  18        3.50       16.17    251.59 o
  -7   4  18     4351.40     3958.11    307.31 o
  -6   4  18     4424.38     4854.71    297.56 o
  -5   4  18      308.52      245.15    167.14 o
  -4   4  18     4637.52     4035.56    265.39 o
  -3   4  18    16034.51    15582.32    425.08 o
  -2   4  18     4720.89     5382.76    264.32 o
  -1   4  18     2457.71     2734.17    241.93 o
   0   4  18    66514.12    66076.80   6088.71 o
   1   4  18     1487.53     1210.53    180.38 o
   2   4  18    32387.50    32765.06    623.60 o
   3   4  18     6132.47     6928.30    324.96 o
   4   4  18      926.06     1120.38    195.73 o
   5   4  18    27161.33    25831.16    639.92 o
   6   4  18    13415.06    13122.16    501.14 o
   7   4  18     3807.74     2834.14    333.77 o
   8   4  18       54.42       86.47    266.78 o
   9   4  18      399.45      181.73    297.70 o
  -9   5  18      204.52      874.73    291.58 o
  -8   5  18      465.03      926.66    270.04 o
  -7   5  18     4120.09     4084.68    345.78 o
  -6   5  18     1661.77     1872.64    262.80 o
  -5   5  18     1126.46      574.24    210.01 o
  -4   5  18        1.47       31.70    180.19 o
  -3   5  18    10965.01     9965.99    381.91 o
  -2   5  18       53.30      285.78    166.70 o
  -1   5  18      824.82      173.44    181.15 o
   0   5  18      173.55      261.91    132.15 o
   1   5  18    27355.73    25669.78    599.08 o
   2   5  18      220.50      481.28    190.59 o
   3   5  18     1182.97     1143.30    200.98 o
   4   5  18     4250.68     4560.42    314.58 o
   5   5  18      354.14      492.21    220.91 o
   6   5  18      900.48      930.73    305.02 o
   7   5  18      273.86      489.01    245.47 o
   8   5  18       11.46      204.55    256.62 o
  -9   6  18       26.74       40.67    279.09 o
  -8   6  18     2308.90     3373.79    322.45 o
  -7   6  18     3069.53     3186.52    341.97 o
  -6   6  18      658.63     1041.85    244.84 o
  -5   6  18       11.73      610.34    229.29 o
  -4   6  18        0.07       61.82    202.59 o
  -3   6  18     3045.53     2871.78    225.61 o
  -2   6  18     4830.79     4860.76    309.13 o
  -1   6  18      330.11       97.81    197.53 o
   0   6  18        5.68      161.22    161.22 o
   1   6  18     1652.21     1223.94    275.68 o
   2   6  18     2441.86     2339.47    289.04 o
   3   6  18     1206.98     1476.60    261.26 o
   4   6  18     4402.16     4883.55    359.14 o
   5   6  18    12351.29    13149.50    549.54 o
   6   6  18      156.98      829.71    228.28 o
   7   6  18      405.22      437.60    304.75 o
   8   6  18     1028.70     1714.53    278.59 o
  -8   7  18       25.40       19.95    268.46 o
  -7   7  18       18.68      189.19    270.77 o
  -6   7  18      238.62      109.34    251.12 o
  -5   7  18      350.84      349.40    250.05 o
  -4   7  18     2040.99     2217.03    294.55 o
  -3   7  18      408.18      763.76    251.01 o
  -2   7  18       81.91      122.16    244.31 o
  -1   7  18        1.24       13.31    258.68 o
   0   7  18      463.61      462.71    165.57 o
   1   7  18      394.15      483.42    224.17 o
   2   7  18     1760.40     2314.67    305.23 o
   3   7  18      378.73        0.00    263.96 o
   4   7  18      705.01     1167.06    270.85 o
   5   7  18      207.21      126.67    261.39 o
   6   7  18        6.87       20.07    277.02 o
   7   7  18      259.85       19.63    319.89 o
  -7   8  18        4.84      274.91    274.91 o
  -6   8  18       11.68       34.01    263.59 o
  -5   8  18       66.56      355.96    239.59 o
  -4   8  18        5.30      202.00    235.08 o
  -3   8  18      536.07      580.13    262.39 o
  -2   8  18       38.66      212.75    265.94 o
  -1   8  18        0.84      229.28    255.60 o
   0   8  18       44.58      130.06    169.64 o
   1   8  18      533.06     1456.82    266.11 o
   2   8  18        0.24      233.97    232.01 o
   3   8  18      109.03        0.00    274.78 o
   4   8  18      305.71      544.13    264.01 o
   5   8  18        0.66      500.75    273.69 o
   6   8  18       19.88      213.12    295.55 o
  -5   9  18       56.31      439.12    268.17 o
  -4   9  18       14.12      170.84    225.51 o
  -3   9  18      175.62      234.58    260.84 o
  -2   9  18      134.02      638.00    257.00 o
  -1   9  18       66.83       16.59    248.80 o
   0   9  18      277.55      309.78    193.18 o
   1   9  18      370.20      607.41    253.73 o
   2   9  18       67.80      837.54    272.01 o
   3   9  18      174.67      902.64    294.26 o
   4   9  18       16.23      269.43    297.58 o
   5   9  18       63.41       44.28    265.70 o
  -3  10  18       88.46      234.21    259.49 o
  -2  10  18      200.22      199.36    270.43 o
  -1  10  18      989.43     1272.93    308.43 o
   0  10  18       15.80       96.35    187.67 o
   1  10  18        8.87       39.38    236.28 o
   2  10  18       12.23      122.59    254.76 o
   3  10  18       99.01      107.12    309.67 o
  -9   0  19        1.17      130.52    231.62 o
  -7   0  19      191.87      396.39    193.90 o
  -5   0  19        0.21       91.60    151.56 o
  -3   0  19      599.44      676.87    139.70 o
  -1   0  19      941.07      770.39    128.11 o
   1   0  19     1388.45     1376.73    143.60 o
   3   0  19       13.89      147.80    124.08 o
   5   0  19     1489.17     1231.13    231.87 o
   7   0  19      658.73      581.65    274.72 o
   9   0  19       57.80       57.50    251.83 o
 -10   1  19       37.67      124.19    310.48 o
  -9   1  19      117.63       16.69    248.40 o
  -8   1  19        0.33      667.20    241.03 o
  -7   1  19       23.47      178.10    199.93 o
  -6   1  19     2078.09     3028.91    298.32 o
  -5   1  19     2864.37     3369.03    250.33 o
  -4   1  19     1189.83     1463.18    179.36 o
  -3   1  19       59.75      304.26    139.58 o
  -2   1  19     5953.41     6568.60    263.13 o
  -1   1  19      471.71      438.60    123.20 o
   0   1  19      435.38      106.73    105.21 o
   1   1  19      702.29      478.07    160.06 o
   2   1  19      890.43      664.82    181.13 o
   3   1  19       39.32      127.93    162.97 o
   4   1  19      275.64       79.84    246.95 o
   5   1  19      191.89      114.79    203.22 o
   6   1  19      158.49      280.35    258.07 o
   7   1  19      467.94      779.44    232.37 o
   8   1  19      346.21      314.76    282.20 o
   9   1  19       13.39      139.51    248.61 o
  10   1  19      481.69      290.04    304.11 o
 -10   2  19      103.29      291.64    328.35 o
  -9   2  19     1303.22     1216.76    300.44 o
  -8   2  19      604.71     1180.64    248.92 o
  -7   2  19      786.38     1157.96    243.78 o
  -6   2  19      430.40      429.90    184.01 o
  -5   2  19      407.36      125.12    151.39 o
  -4   2  19      420.49      309.98    149.65 o
  -3   2  19        1.39       50.88    131.06 o
  -2   2  19     4577.41     4959.57    229.67 o
  -1   2  19     9748.07     9875.64    319.58 o
   0   2  19    15705.66    14550.04   2556.60 o
   1   2  19     2902.42     2416.94    254.53 o
   2   2  19    10994.27    10353.07    371.80 o
   3   2  19     2759.85     2742.91    225.15 o
   4   2  19       18.69      235.38    198.89 o
   5   2  19     3686.72     3900.21    317.46 o
   6   2  19      455.66     1096.72    223.51 o
   7   2  19        3.78       59.39    252.40 o
   8   2  19       21.25      479.71    199.43 o
   9   2  19      699.29      739.93    270.79 o
 -10   3  19       32.37      755.69    291.11 o
  -9   3  19       76.20        0.00    278.43 o
  -8   3  19       39.01      349.54    216.96 o
  -7   3  19     1736.76     1173.46    245.15 o
  -6   3  19      468.75      341.49    212.45 o
  -5   3  19     8403.24     7599.58    329.55 o
  -4   3  19    48762.87    44092.20    138.65 o
  -3   3  19     1118.04     1312.68    182.54 o
  -2   3  19    14965.15    14467.77    379.31 o
  -1   3  19     5511.57     6203.69    267.70 o
   0   3  19      286.54      194.48    107.23 o
   1   3  19      110.35      226.20    128.66 o
   2   3  19     4732.76     5712.92    293.82 o
   3   3  19     1890.05     2146.92    219.26 o
   4   3  19     2115.61     2191.65    238.43 o
   5   3  19     5692.54     6259.03    355.39 o
   6   3  19        7.09       57.45    271.96 o
   7   3  19     1715.42     1214.30    287.05 o
   8   3  19     3867.44     3582.83    369.20 o
   9   3  19      100.31      564.98    264.46 o
 -10   4  19      776.90     1400.55    378.27 o
  -9   4  19      461.25      358.09    321.71 o
  -8   4  19     4189.07     4651.81    380.59 o
  -7   4  19      737.98      750.01    212.18 o
  -6   4  19      184.59      264.41    191.14 o
  -5   4  19     4754.06     3968.29    168.35 o
  -4   4  19     2009.51     1690.85    216.74 o
  -3   4  19    21420.68    21327.51    488.38 o
  -2   4  19        0.93       28.41    161.61 o
  -1   4  19     1079.27     1647.05    204.93 o
   0   4  19    59686.05    61011.10   5649.64 o
   1   4  19     2184.06     2486.45    224.20 o
   2   4  19     6793.46     7213.62    358.16 o
   3   4  19     2331.64     2135.61    227.75 o
   4   4  19       72.68       72.86    199.91 o
   5   4  19    12371.47    12251.18    467.74 o
   6   4  19     4915.45     5612.88    388.90 o
   7   4  19       41.74       32.55    235.47 o
   8   4  19       67.45      176.86    268.97 o
   9   4  19      750.03      922.62    269.02 o
  -9   5  19     1685.05     1645.63    369.47 o
  -8   5  19       78.63       97.81    235.79 o
  -7   5  19    15841.81    15156.47    559.18 o
  -6   5  19     1854.94     1500.91    262.37 o
  -5   5  19       65.21       47.09    183.50 o
  -4   5  19    17632.50    16886.53    488.53 o
  -3   5  19     1500.34     1278.05    208.98 o
  -2   5  19     8897.18     9073.96    372.76 o
  -1   5  19    10127.34    11038.80    397.28 o
   0   5  19     7148.48     7889.37    511.34 o
   1   5  19    58571.24    58916.27    873.72 o
   2   5  19     4972.21     4878.29    314.35 o
   3   5  19     6730.49     7780.46    385.21 o
   4   5  19      141.47      107.15    227.69 o
   5   5  19     1524.91     1679.00    270.12 o
   6   5  19     4654.07     4190.42    413.74 o
   7   5  19      152.93      215.03    244.09 o
   8   5  19     1689.03     1627.18    344.02 o
  -8   6  19     2535.54     2629.16    346.91 o
  -7   6  19     3731.61     2875.74    335.13 o
  -6   6  19      860.29     1201.08    254.87 o
  -5   6  19    11903.72    12066.60    460.96 o
  -4   6  19       76.98       37.54    221.79 o
  -3   6  19    39263.97    41536.55    768.22 o
  -2   6  19    13240.58    13697.54    462.38 o
  -1   6  19     2681.86     2356.38    286.38 o
   0   6  19      498.64      397.30    157.27 o
   1   6  19      488.23      431.16    216.55 o
   2   6  19     4971.35     4940.51    337.96 o
   3   6  19    18734.14    18550.63    566.39 o
   4   6  19     9284.38    10215.29    478.22 o
   5   6  19    22778.22    23155.95    719.78 o
   6   6  19      660.05      342.21    262.62 o
   7   6  19      799.24     1566.52    265.98 o
   8   6  19     3526.15     2729.90    438.80 o
  -8   7  19      160.11      135.54    288.91 o
  -7   7  19     5929.74     6165.05    438.54 o
  -6   7  19     4500.75     4380.12    357.28 o
  -5   7  19     8548.87     8185.36    427.60 o
  -4   7  19     1481.01     1779.27    275.47 o
  -3   7  19       70.85       14.30    230.56 o
  -2   7  19     4303.10     3449.53    225.74 o
  -1   7  19    20416.77    22438.40    631.02 o
   0   7  19    15375.09    15760.75    814.36 o
   1   7  19    11863.13    12390.64    484.26 o
   2   7  19      156.71      228.31    228.31 o
   3   7  19     3488.44     3351.95    334.60 o
   4   7  19    19245.13    19473.26    667.83 o
   5   7  19      165.38       18.15    278.27 o
   6   7  19     3295.96     3227.44    388.10 o
   7   7  19     2502.32     3308.83    404.28 o
  -7   8  19      274.70      219.89    268.57 o
  -6   8  19      125.24       85.48    278.25 o
  -5   8  19     3254.75     3520.94    318.54 o
  -4   8  19      445.97      565.71    249.12 o
  -3   8  19     2526.40     3187.12    330.81 o
  -2   8  19     4435.11     4377.06    353.60 o
  -1   8  19     9626.36    10109.12    487.39 o
   0   8  19     4461.47     2892.68   2126.81 o
   1   8  19    11529.47    11962.08    518.82 o
   2   8  19     1279.25     1500.81    278.44 o
   3   8  19    12156.61    13209.71    559.73 o
   4   8  19     7577.09     7077.45    471.02 o
   5   8  19      676.19      857.26    308.78 o
   6   8  19     1265.19     1166.88    362.13 o
  -5   9  19     8487.53     9134.09    478.83 o
  -4   9  19       27.71      291.51    216.93 o
  -3   9  19     1014.45     1220.91    271.70 o
  -2   9  19      352.27       16.14    288.59 o
  -1   9  19     4987.90     4509.63    274.45 o
   0   9  19      753.70      240.31    651.83 o
   1   9  19      336.23      928.36    261.94 o
   2   9  19     7772.38     7516.29    486.44 o
   3   9  19     5181.70     4413.27    450.29 o
   4   9  19     6019.14     6822.27    473.21 o
  -3  10  19      550.53      382.99    311.08 o
  -2  10  19     2981.31     3116.76    360.49 o
  -1  10  19     3436.26     4011.40    373.24 o
   0  10  19      227.62      166.38    196.92 o
   1  10  19     1606.33     1469.20    316.70 o
   2  10  19       50.90      275.77    275.77 o
 -10   0  20     8254.12    10518.35    569.09 o
  -8   0  20     1761.11     1617.98    265.07 o
  -6   0  20    50051.23    48343.05    760.46 o
  -4   0  20       75.96      233.41    140.37 o
  -2   0  20   137403.19   137904.53   1005.92 o
   0   0  20    17189.32    16128.39    662.19 o
   2   0  20    14457.06    14870.90    412.52 o
   4   0  20     4471.89     5405.36    313.11 o
   6   0  20    39300.82    42104.54    793.38 o
   8   0  20     6013.65     5486.06    413.46 o
 -10   1  20     2132.27     1905.61    367.86 o
  -9   1  20       92.99       97.60    273.26 o
  -8   1  20     4087.07     4876.41    338.47 o
  -7   1  20      730.96      830.87    212.25 o
  -6   1  20    84390.25    81346.95    973.15 o
  -5   1  20    12971.22    12834.99    380.82 o
  -4   1  20    23869.86    24084.25    476.36 o
  -3   1  20    28100.38    27965.56    474.78 o
  -2   1  20    30438.40    32964.04    507.95 o
  -1   1  20      839.11      884.08    132.53 o
   0   1  20        7.62      236.06    177.73 o
   1   1  20    24795.93    23638.62    487.10 o
   2   1  20    20200.63    22250.08    492.53 o
   3   1  20    33578.68    35080.60    584.64 o
   4   1  20    75559.13    77259.03    935.02 o
   5   1  20    15489.65    14995.01    471.62 o
   6   1  20    37319.23    37283.24    760.01 o
   7   1  20     1926.79     2049.25    269.44 o
   8   1  20    15100.75    12720.78    534.30 o
   9   1  20     1926.34     1163.57    314.29 o
 -10   2  20     1089.52     1535.43    342.32 o
  -9   2  20     3269.71     3323.68    361.82 o
  -8   2  20    18362.78    17240.31    579.89 o
  -7   2  20    17149.72    17927.85    517.52 o
  -6   2  20     7412.50     6948.74    341.20 o
  -5   2  20      418.51      857.47    199.17 o
  -4   2  20     2367.94     2218.40    263.32 o
  -3   2  20     8359.33     8366.80    295.01 o
  -2   2  20    11705.45    13150.36    337.63 o
  -1   2  20    23282.03    27043.08    484.66 o
   0   2  20     1228.98     1392.48    133.25 o
   1   2  20    45828.59    44798.13    692.43 o
   2   2  20    19161.07    20439.09    488.90 o
   3   2  20    12372.83    12207.49    378.79 o
   4   2  20    27141.44    28235.22    593.74 o
   5   2  20    25675.84    26410.45    617.24 o
   6   2  20     1426.12      817.65    257.91 o
   7   2  20       63.65      743.35    239.06 o
   8   2  20       75.13      931.19    257.07 o
   9   2  20     1622.75     1758.83    291.14 o
 -10   3  20        1.98      167.53    287.76 o
  -9   3  20      634.41      409.23    291.80 o
  -8   3  20      657.50      719.40    252.62 o
  -7   3  20     1031.52      926.62    233.65 o
  -6   3  20     2952.51     2447.23    187.25 o
  -5   3  20     1161.11     1495.76    208.04 o
  -4   3  20   111020.03   109355.04   1025.90 o
  -3   3  20    30509.99    28592.12    529.22 o
  -2   3  20     6875.77     6713.66    296.86 o
  -1   3  20     8700.96     9419.93    330.23 o
   0   3  20     2535.06     2919.65    163.64 o
   1   3  20     2698.69     2474.46    231.98 o
   2   3  20    42762.76    42439.57    701.22 o
   3   3  20        2.33      159.91    159.91 o
   4   3  20      129.02      339.44    161.47 o
   5   3  20     2416.37     2607.31    257.70 o
   6   3  20    24463.17    24333.42    648.97 o
   7   3  20      388.23      448.17    231.68 o
   8   3  20    19122.38    18777.96    648.84 o
   9   3  20     6689.10     5171.89    415.59 o
  -9   4  20      182.24      629.06    278.58 o
  -8   4  20    18351.15    17899.84    594.65 o
  -7   4  20      147.59      104.76    193.40 o
  -6   4  20      184.32      567.70    188.19 o
  -5   4  20     7842.14     7320.04    334.14 o
  -4   4  20      341.84      254.04    175.15 o
  -3   4  20     4311.13     3354.84    156.54 o
  -2   4  20     4657.68     4413.01    270.08 o
  -1   4  20    12778.50    14011.78    437.28 o
   0   4  20    19061.53    20314.02   3534.00 o
   1   4  20     2353.77     2634.59    254.51 o
   2   4  20    13692.11    13508.08    463.37 o
   3   4  20      126.69      114.59    195.38 o
   4   4  20    18894.67    19526.38    554.47 o
   5   4  20        4.19      124.38    246.85 o
   6   4  20     1917.46     1974.64    312.60 o
   7   4  20     4705.96     4901.46    403.49 o
   8   4  20      251.72      435.35    269.32 o
   9   4  20      335.82      206.21    278.38 o
  -9   5  20     2485.61     2226.39    376.00 o
  -8   5  20       39.63      260.92    260.92 o
  -7   5  20     3479.63     3248.19    335.46 o
  -6   5  20     2302.95     2137.84    187.89 o
  -5   5  20     7162.04     6651.91    350.10 o
  -4   5  20    12302.25    11068.25    179.01 o
  -3   5  20      133.01       10.30    185.43 o
  -2   5  20     1317.58     1691.99    256.80 o
  -1   5  20     9508.76     9758.00    406.98 o
   0   5  20     2099.58     1892.54    173.78 o
   1   5  20    13160.34    12432.67    470.25 o
   2   5  20     3355.24     3322.79    297.44 o
   3   5  20    12018.92    10697.70    451.02 o
   4   5  20     4067.10     4368.02    334.23 o
   5   5  20       47.97      138.37    226.07 o
   6   5  20     6133.29     6466.88    414.87 o
   7   5  20     1273.01     1259.89    308.66 o
   8   5  20     3721.12     3350.80    381.20 o
  -8   6  20       66.56       34.07    253.88 o
  -7   6  20      107.43      109.52    212.41 o
  -6   6  20     3204.86     3547.23    315.31 o
  -5   6  20     3342.66     2568.18    216.51 o
  -4   6  20     1116.09     1586.91    254.04 o
  -3   6  20     4128.35     4257.32    340.09 o
  -2   6  20      720.13     1174.44    249.29 o
  -1   6  20     6384.14     5646.18    394.64 o
   0   6  20     3396.47     3396.30    252.60 o
   1   6  20        0.22      390.51    174.44 o
   2   6  20       42.04      305.00    208.58 o
   3   6  20       77.33      233.02    223.22 o
   4   6  20       43.18      124.02    236.24 o
   5   6  20      233.97      761.85    288.42 o
   6   6  20      508.90     1234.34    251.26 o
   7   6  20     2036.63     1695.32    362.16 o
   8   6  20      348.42      451.22    309.51 o
  -8   7  20       45.30       93.25    254.31 o
  -7   7  20      125.05      373.12    254.85 o
  -6   7  20      536.12      392.02    264.12 o
  -5   7  20        5.10      147.78    243.49 o
  -4   7  20      263.26      215.03    225.35 o
  -3   7  20      578.85      875.75    222.51 o
  -2   7  20     1531.66     1417.45    251.33 o
  -1   7  20      923.05      213.86    213.86 o
   0   7  20      921.33      616.25    646.88 o
   1   7  20      303.26      902.91    236.58 o
   2   7  20      136.06      201.93    229.65 o
   3   7  20       61.66      288.58    288.58 o
   4   7  20     2733.28     3063.70    359.37 o
   5   7  20      160.80      396.38    254.82 o
   6   7  20      325.49      646.56    314.21 o
   7   7  20      876.92     1022.37    313.97 o
  -6   8  20       64.26      188.18    260.82 o
  -5   8  20        0.86       97.18    258.04 o
  -4   8  20        0.77       94.42    257.49 o
  -3   8  20       25.05       61.95    267.30 o
  -2   8  20      166.63       16.46    254.18 o
  -1   8  20      337.56      478.22    256.06 o
   0   8  20       66.17      196.78    171.53 o
   1   8  20       29.84      135.08    270.16 o
   2   8  20       20.17      156.65    239.93 o
   3   8  20      161.71      387.28    272.90 o
   4   8  20        5.77      371.06    267.64 o
   5   8  20      153.81      333.80    329.73 o
   6   8  20      108.43      638.09    283.82 o
  -5   9  20        0.01      122.69    255.18 o
  -4   9  20       12.51      235.08    235.08 o
  -3   9  20       19.60      531.35    249.23 o
  -2   9  20      241.04      378.61    282.18 o
  -1   9  20       84.94       34.95    299.81 o
   0   9  20      165.35      393.63    181.47 o
   1   9  20       15.13       36.64    250.74 o
   2   9  20      254.04      463.79    302.64 o
   3   9  20      381.52      387.23    287.44 o
   4   9  20      183.44      258.06    328.64 o
  -2  10  20     1041.66     1645.61    332.54 o
  -1  10  20        2.86      773.50    256.66 o
   0  10  20      204.26      243.36    243.36 o
   1  10  20      541.29     1147.15    276.96 o
   2  10  20      101.59        0.00    271.71 o
  -9   0  21      191.81      127.14    226.78 o
  -7   0  21       15.83       61.19    170.31 o
  -5   0  21      109.09       46.80    150.08 o
  -3   0  21      516.22      675.90    142.89 o
  -1   0  21      256.52      233.34    140.98 o
   1   0  21      304.73      312.36    135.36 o
   3   0  21     2814.38     2515.44    218.51 o
   5   0  21       16.63       72.29    166.82 o
   7   0  21      222.42       14.88    240.01 o
   9   0  21      810.11      581.01    313.44 o
 -10   1  21       41.59      315.43    315.43 o
  -9   1  21       15.54      260.44    260.44 o
  -8   1  21      293.30      617.00    225.57 o
  -7   1  21       84.72      214.35    190.18 o
  -6   1  21      690.06      176.01    188.59 o
  -5   1  21      670.40      975.03    214.11 o
  -4   1  21      523.68      550.31    250.88 o
  -3   1  21      812.24      543.99    175.77 o
  -2   1  21      201.06      176.19    194.56 o
  -1   1  21      208.49      133.61    133.61 o
   0   1  21     2422.62     2138.52    400.60 o
   1   1  21     2713.89     2087.13    220.02 o
   2   1  21      155.37      220.90    181.92 o
   3   1  21       41.53      130.12    181.11 o
   4   1  21     4399.27     4461.23    339.60 o
   5   1  21      356.58      249.86    226.79 o
   6   1  21      498.97      287.24    279.70 o
   7   1  21       24.79       90.08    209.57 o
   8   1  21      163.54      488.72    290.01 o
   9   1  21       20.90      212.64    298.04 o
 -10   2  21      634.19      737.05    313.25 o
  -9   2  21      326.59      435.24    259.43 o
  -8   2  21     1409.43     2224.60    291.37 o
  -7   2  21     1584.78     2328.14    277.80 o
  -6   2  21      122.29      145.35    195.84 o
  -5   2  21      144.61      173.53    134.63 o
  -4   2  21      810.61      767.87    164.54 o
  -3   2  21     4007.13     4000.58    230.92 o
  -2   2  21     1101.52      461.46    175.20 o
  -1   2  21      351.50      390.09    177.16 o
   0   2  21     8899.68     8607.12   1778.82 o
   1   2  21     9427.72     9456.93    369.26 o
   2   2  21    15097.68    14660.69    463.01 o
   3   2  21        4.39       19.90    177.28 o
   4   2  21     9906.85     9600.56    381.55 o
   5   2  21     2302.06     1887.67    299.36 o
   6   2  21      570.91      789.90    229.26 o
   7   2  21      125.21      265.15    238.83 o
   8   2  21      421.44      484.12    233.97 o
   9   2  21       10.23      105.46    248.35 o
 -10   3  21      152.54      581.27    262.82 o
  -9   3  21      105.55       66.53    271.25 o
  -8   3  21      300.16      612.31    224.73 o
  -7   3  21        5.22      184.94    217.86 o
  -6   3  21        3.64      292.09    168.87 o
  -5   3  21      168.03       19.46    166.14 o
  -4   3  21     5357.02     4966.26    290.10 o
  -3   3  21    11197.31    10813.30    355.63 o
  -2   3  21     8875.11     8633.20    355.36 o
  -1   3  21     2121.78     1535.81    157.40 o
   0   3  21     9143.21     9441.30   1428.24 o
   1   3  21     6832.71     6621.85    332.47 o
   2   3  21    16251.50    15063.89    465.08 o
   3   3  21     1647.94     1451.94    205.57 o
   4   3  21      355.20      457.23    185.47 o
   5   3  21     1874.31     1556.49    275.24 o
   6   3  21     4184.82     4387.37    371.58 o
   7   3  21      602.02     1151.40    253.95 o
   8   3  21     2683.47     2714.61    361.70 o
   9   3  21     1907.85     1252.18    325.40 o
  -9   4  21      772.78     1129.92    297.89 o
  -8   4  21    11944.47    13517.39    523.10 o
  -7   4  21      264.82      525.84    200.54 o
  -6   4  21      133.04      140.43    208.34 o
  -5   4  21      427.03       95.11    159.55 o
  -4   4  21      203.83      249.80    146.76 o
  -3   4  21       34.83       88.22    168.25 o
  -2   4  21    12328.06    12726.90    405.05 o
  -1   4  21    38311.77    45532.52    744.03 o
   0   4  21      237.33      386.47    152.49 o
   1   4  21      892.88      907.10    225.75 o
   2   4  21    50363.84    50462.06    825.91 o
   3   4  21     4416.65     4294.06    300.90 o
   4   4  21    24667.80    21520.28    590.01 o
   5   4  21     4125.82     3762.26    316.40 o
   6   4  21      514.69      208.41    257.10 o
   7   4  21     4351.04     4657.78    385.58 o
   8   4  21     1782.05     1442.47    326.91 o
  -9   5  21     2789.62     3326.86    374.81 o
  -8   5  21        5.86      288.43    232.40 o
  -7   5  21        0.18      256.62    243.79 o
  -6   5  21     2158.97     2082.78    207.16 o
  -5   5  21    20007.63    21016.92    560.17 o
  -4   5  21     3116.16     2386.83    177.38 o
  -3   5  21       32.93      404.21    177.37 o
  -2   5  21     7459.88     8168.87    373.71 o
  -1   5  21     1438.19     1245.48    235.22 o
   0   5  21       23.38       90.96    139.73 o
   1   5  21     1066.98      949.76    250.04 o
   2   5  21      469.81      683.08    209.27 o
   3   5  21    33833.54    33067.20    728.59 o
   4   5  21     2035.83     2158.68    273.93 o
   5   5  21       55.92      171.99    244.30 o
   6   5  21     7239.71     7127.77    445.48 o
   7   5  21     3688.18     3808.19    408.44 o
   8   5  21      761.03      568.86    317.88 o
  -8   6  21      635.59      326.32    256.75 o
  -7   6  21       79.10        0.00    240.72 o
  -6   6  21    10043.56    10306.74    452.91 o
  -5   6  21     4073.18     3607.81    328.43 o
  -4   6  21     6780.52     6995.30    384.61 o
  -3   6  21      551.72        0.00    213.81 o
  -2   6  21        9.01      141.84    217.37 o
  -1   6  21    38724.14    42448.34    828.50 o
   0   6  21    35890.68    39456.15   2860.62 o
   1   6  21      163.84      698.44    197.56 o
   2   6  21     4686.97     5139.94    362.75 o
   3   6  21     3539.62     3706.50    303.45 o
   4   6  21     1231.19     1906.42    278.84 o
   5   6  21     4745.40     4170.63    381.14 o
   6   6  21     6095.64     5709.46    453.63 o
   7   6  21    12200.35    11138.23    583.86 o
  -7   7  21        0.32      202.33    251.28 o
  -6   7  21     1970.45     1670.60    251.88 o
  -5   7  21     5302.89     5902.54    356.87 o
  -4   7  21     1870.51     1703.89    221.80 o
  -3   7  21     7177.13     6844.18    394.89 o
  -2   7  21     6028.63     5207.66    232.35 o
  -1   7  21     1579.50     1194.34    292.38 o
   0   7  21      338.35      241.22    171.26 o
   1   7  21     9676.44     9127.37    467.66 o
   2   7  21     1163.27     1509.25    266.81 o
   3   7  21    14856.58    14277.76    576.15 o
   4   7  21     7645.15     7918.24    477.76 o
   5   7  21      754.04      634.80    269.73 o
   6   7  21      170.95       62.54    324.77 o
   7   7  21     3522.91     3205.50    423.74 o
  -6   8  21     9076.25     9206.20    477.36 o
  -5   8  21     1435.08     1145.15    312.76 o
  -4   8  21     3664.54     3502.89    333.45 o
  -3   8  21     5292.41     5368.99    387.15 o
  -2   8  21      186.56       16.41    220.60 o
  -1   8  21      894.90      893.96    284.19 o
   0   8  21     8967.51     7352.58   4567.84 o
   1   8  21     6539.76     6033.35    443.86 o
   2   8  21     1489.56     1789.34    296.57 o
   3   8  21     2447.11     3294.55    378.59 o
   4   8  21       69.56       61.00    260.27 o
   5   8  21    16663.54    16539.78    693.24 o
  -5   9  21      188.97      404.83    272.57 o
  -4   9  21      684.75       51.51    274.13 o
  -3   9  21    11386.46    10801.14    544.53 o
  -2   9  21     2478.87     2372.74    330.58 o
  -1   9  21        4.09      231.19    275.22 o
   0   9  21      834.07      495.70    401.75 o
   1   9  21     9824.65    11301.35    571.34 o
   2   9  21      809.35      926.86    297.14 o
   3   9  21      268.70      373.76    263.83 o
   4   9  21      117.79      217.92    300.65 o
  -2  10  21     5053.82     4695.98    440.67 o
  -1  10  21       12.90      323.98    329.27 o
   0  10  21      772.85      880.61    333.35 o
   1  10  21     1005.47      795.39    280.07 o
 -10   0  22     2368.15     2303.17    351.33 o
  -8   0  22    13828.98    15064.38    528.55 o
  -6   0  22       45.90      194.04    166.77 o
  -4   0  22     2931.99     2844.48    214.91 o
  -2   0  22     5880.36     5729.52    117.03 o
   0   0  22   352574.91   302129.91   4494.94 o
   2   0  22    23957.50    21618.05    519.94 o
   4   0  22     1926.19     2390.60    264.34 o
   6   0  22     1251.42     1554.20    290.96 o
   8   0  22     2083.38     2219.73    331.20 o
 -10   1  22      361.17      627.49    256.47 o
  -9   1  22     2497.03     2576.47    307.12 o
  -8   1  22      839.50     1432.53    237.94 o
  -7   1  22     1721.01     2060.61    251.06 o
  -6   1  22      355.23       21.60    177.46 o
  -5   1  22    11797.86    12485.43    380.00 o
  -4   1  22   122148.78   118521.10   1017.95 o
  -3   1  22     9268.23     8984.56    111.72 o
  -2   1  22    39473.33    38823.91    551.40 o
  -1   1  22    12527.83    14016.10    356.94 o
   0   1  22    30522.28    30825.88   4505.43 o
   1   1  22    14842.29    12041.58    373.57 o
   2   1  22     7178.20     7605.68    353.75 o
   3   1  22     6416.83     6929.93    300.68 o
   4   1  22    30608.88    33025.71    651.98 o
   5   1  22      483.34      481.46    223.26 o
   6   1  22     1668.96     1699.46    330.42 o
   7   1  22       74.98      169.84    228.91 o
   8   1  22    18711.44    18760.15    625.70 o
   9   1  22     4258.91     3983.06    369.91 o
 -10   2  22      313.90       91.10    305.96 o
  -9   2  22      731.43      679.79    257.40 o
  -8   2  22      143.67      220.18    242.51 o
  -7   2  22    10634.74     9884.41    418.80 o
  -6   2  22     5224.74     4835.90    304.97 o
  -5   2  22    11959.26    12308.87    384.05 o
  -4   2  22      998.22      844.09    128.48 o
  -3   2  22    20831.42    20052.87    134.51 o
  -2   2  22    21346.19    20079.65    424.44 o
  -1   2  22    23770.87    24303.65    474.39 o
   0   2  22    48885.31    50982.53   9855.03 o
   1   2  22    10845.88    10080.37    395.22 o
   2   2  22    64897.28    67388.45    909.92 o
   3   2  22    23325.40    24071.10    544.96 o
   4   2  22     1117.10     1257.65    206.59 o
   5   2  22    19154.27    20807.44    575.43 o
   6   2  22        6.11      149.54    248.59 o
   7   2  22     2868.02     2468.09    299.28 o
   8   2  22      191.66      153.23    275.83 o
   9   2  22      329.40      339.70    239.98 o
 -10   3  22     1283.44     1480.75    314.84 o
  -9   3  22     1613.95     1921.15    302.90 o
  -8   3  22        6.19      382.34    212.59 o
  -7   3  22     2412.21     2111.87    262.45 o
  -6   3  22     8809.04     6523.74    173.41 o
  -5   3  22        3.96       69.30    162.19 o
  -4   3  22      321.58      633.49    176.55 o
  -3   3  22     4260.02     3920.32    254.81 o
  -2   3  22   111404.46   110700.63   1038.70 o
  -1   3  22    25900.76    29540.64    566.35 o
   0   3  22    13781.61    15033.96   2402.28 o
   1   3  22    31991.25    31774.17    643.78 o
   2   3  22    19265.18    19847.42    534.39 o
   3   3  22     1443.44     1291.69    228.05 o
   4   3  22     3020.35     3668.15    277.64 o
   5   3  22      601.34      672.70    224.23 o
   6   3  22      894.11      758.04    258.51 o
   7   3  22     1685.23     1727.53    324.39 o
   8   3  22     1201.41      878.95    329.61 o
   9   3  22     1188.63     1327.23    308.89 o
  -9   4  22     3203.78     2363.30    346.33 o
  -8   4  22     4630.81     4789.07    356.63 o
  -7   4  22      618.09      524.38    235.12 o
  -6   4  22     6074.63     5198.18    324.80 o
  -5   4  22     1108.52      998.78    214.89 o
  -4   4  22      367.87      162.08    182.15 o
  -3   4  22     1755.96     1466.17    203.91 o
  -2   4  22    15221.52    16312.99    464.80 o
  -1   4  22    14260.76    15683.41    468.14 o
   0   4  22      118.89       84.07    145.09 o
   1   4  22    15863.00    17130.13    508.82 o
   2   4  22    31354.46    30664.47    669.31 o
   3   4  22     9960.97    10573.77    419.82 o
   4   4  22     7695.98     7246.95    401.66 o
   5   4  22     4580.41     5064.40    366.96 o
   6   4  22     2428.85     2035.05    296.86 o
   7   4  22     2598.44     2933.42    390.61 o
   8   4  22     5183.32     4191.38    419.69 o
  -9   5  22      223.74       36.36    287.53 o
  -8   5  22        0.09      234.29    234.29 o
  -7   5  22     1563.73     1433.05    274.98 o
  -6   5  22        4.30      206.93    213.16 o
  -5   5  22    10438.91     9606.68    416.73 o
  -4   5  22      385.89      979.48    222.31 o
  -3   5  22     7824.09     7884.38    375.77 o
  -2   5  22     9963.56    11887.27    429.70 o
  -1   5  22      583.58     1076.52    219.54 o
   0   5  22     6975.43     5543.63   3351.08 o
   1   5  22     3167.61     2724.34    294.58 o
   2   5  22       10.20      348.64    183.28 o
   3   5  22    11384.13    10913.34    459.50 o
   4   5  22     1578.25     1461.26    269.39 o
   5   5  22     2849.96     2628.29    342.99 o
   6   5  22      821.19     1149.82    286.47 o
   7   5  22      366.72      724.64    253.25 o
   8   5  22     1059.89     1138.96    312.15 o
  -8   6  22        0.28      135.39    264.33 o
  -7   6  22      128.47       30.27    246.92 o
  -6   6  22      612.46      770.31    240.33 o
  -5   6  22       38.99      296.91    196.86 o
  -4   6  22        0.66       38.27    206.30 o
  -3   6  22      494.86      741.77    205.47 o
  -2   6  22      184.37      358.01    205.63 o
  -1   6  22     3358.42     4048.44    341.07 o
   0   6  22     7198.19     6654.54    896.00 o
   1   6  22     3560.76     3739.36    323.32 o
   2   6  22      234.35      341.45    223.64 o
   3   6  22     2844.31     2772.51    301.45 o
   4   6  22       51.47      198.68    248.37 o
   5   6  22      342.21      606.55    246.22 o
   6   6  22     1117.72     1137.34    312.37 o
   7   6  22      990.01     1660.37    366.58 o
  -7   7  22      101.87       33.53    282.67 o
  -6   7  22      413.53       16.09    231.63 o
  -5   7  22      143.75      224.50    239.25 o
  -4   7  22      835.77      951.49    253.51 o
  -3   7  22        0.36      131.97    218.19 o
  -2   7  22      107.38      161.76    237.12 o
  -1   7  22      610.25     1102.49    256.04 o
   0   7  22      194.27      404.37    171.73 o
   1   7  22      302.38     1069.13    252.85 o
   2   7  22     1765.57     2480.45    320.32 o
   3   7  22      515.44      398.10    283.50 o
   4   7  22       16.48      350.12    242.87 o
   5   7  22        5.10      235.90    286.73 o
   6   7  22      666.87      337.31    347.42 o
  -6   8  22       58.28      323.78    285.50 o
  -5   8  22       18.97      132.20    254.60 o
  -4   8  22       12.33      806.51    247.50 o
  -3   8  22       47.88      241.11    277.81 o
  -2   8  22      120.95        0.00    272.33 o
  -1   8  22      364.42      364.59    268.75 o
   0   8  22      212.18      204.70    187.76 o
   1   8  22       38.19      228.40    232.34 o
   2   8  22       17.63       17.98    275.57 o
   3   8  22      136.98      250.50    280.81 o
   4   8  22        1.31      591.16    273.16 o
   5   8  22       14.16      324.66    328.73 o
  -4   9  22        4.22       34.46    256.06 o
  -3   9  22        9.98      349.01    257.07 o
  -2   9  22       22.60      264.98    268.51 o
  -1   9  22       43.70      162.72    274.24 o
   0   9  22       73.77       61.67    223.17 o
   1   9  22      236.84      866.57    306.87 o
   2   9  22       54.07      200.85    289.46 o
   3   9  22        6.69      190.02    276.03 o
   4   9  22        4.68      310.84    310.84 o
  -1  10  22      177.23      295.64    295.64 o
   0  10  22      255.69      843.02    397.81 o
  -9   0  23      120.65        0.00    245.43 o
  -7   0  23       82.00       36.67    208.89 o
  -5   0  23       48.93      147.01    156.40 o
  -3   0  23      185.72      425.21    121.05 o
  -1   0  23        3.06      126.48    126.48 o
   1   0  23      154.65       33.59    134.37 o
   3   0  23      355.98      396.32    172.84 o
   5   0  23       57.68      181.49    221.20 o
   7   0  23        8.52      155.61    214.20 o
   9   0  23      150.03       97.26    311.95 o
 -10   1  23        4.42      244.30    257.41 o
  -9   1  23      264.88      555.88    241.69 o
  -8   1  23      112.86      135.92    233.90 o
  -7   1  23      484.66      334.18    221.25 o
  -6   1  23      775.44     1307.44    210.59 o
  -5   1  23       13.20        2.42    238.07 o
  -4   1  23     3818.04     3040.06    127.86 o
  -3   1  23     1185.03     1126.36    168.45 o
  -2   1  23       20.20      213.37    213.37 o
  -1   1  23        0.32       30.82    141.78 o
   0   1  23      162.50      281.50    588.17 o
   1   1  23       33.75      162.29    162.29 o
   2   1  23        0.72      227.04    170.83 o
   3   1  23     2686.78     2351.99    245.00 o
   4   1  23        3.11      190.62    190.62 o
   5   1  23     1070.64     1490.35    235.02 o
   6   1  23     1987.79     2418.85    359.35 o
   7   1  23       10.48      189.31    222.71 o
   8   1  23      757.20      998.34    289.56 o
   9   1  23      383.74      360.09    283.66 o
 -10   2  23      423.12      587.51    318.38 o
  -9   2  23        6.52       31.96    265.32 o
  -8   2  23      902.81      723.43    256.70 o
  -7   2  23     1298.90     1664.32    240.57 o
  -6   2  23     1633.92     1350.86    216.79 o
  -5   2  23     3232.01     3435.28    257.57 o
  -4   2  23        7.06       77.63    145.19 o
  -3   2  23      197.23      412.29    164.63 o
  -2   2  23     3507.30     3792.49    225.33 o
  -1   2  23     3545.71     3724.07    272.42 o
   0   2  23      227.79      240.69    426.26 o
   1   2  23      457.51      158.87    208.24 o
   2   2  23     2028.13     1258.29    314.58 o
   3   2  23     2396.00     2655.86    241.11 o
   4   2  23     1206.59      771.95    233.22 o
   5   2  23      416.38      149.29    256.46 o
   6   2  23     1751.92     2001.50    295.43 o
   7   2  23     2732.67     2398.61    370.19 o
   8   2  23        2.60       34.33    272.80 o
   9   2  23        1.24       36.95    241.87 o
  -9   3  23     1620.36     2305.90    300.97 o
  -8   3  23     1176.85     1137.86    279.83 o
  -7   3  23     1527.93     1780.57    247.92 o
  -6   3  23     8602.02     8010.10    381.78 o
  -5   3  23      206.69      267.14    171.32 o
  -4   3  23      803.92      480.02    184.40 o
  -3   3  23      128.78       53.07    150.12 o
  -2   3  23    29195.57    30785.42    572.26 o
  -1   3  23     7213.56     8552.90    343.70 o
   0   3  23      127.74      372.44    455.38 o
   1   3  23      860.74      824.35    238.57 o
   2   3  23     4048.67     3659.81    301.90 o
   3   3  23     9644.76     8663.64    395.01 o
   4   3  23     5721.68     6063.00    361.09 o
   5   3  23       62.07      212.93    193.92 o
   6   3  23     4547.93     4035.60    351.08 o
   7   3  23     1461.21      906.52    300.88 o
   8   3  23     1419.13     1193.04    323.04 o
   9   3  23       24.19      169.09    268.86 o
  -9   4  23      993.83      600.74    309.14 o
  -8   4  23      227.95      471.48    254.35 o
  -7   4  23     3655.34     4143.89    321.09 o
  -6   4  23    11613.73     9879.11    416.17 o
  -5   4  23     2649.25     2389.56    259.54 o
  -4   4  23        7.57       10.68    169.28 o
  -3   4  23     1067.65     1081.33    200.25 o
  -2   4  23     3331.05     3538.64    264.23 o
  -1   4  23        2.37      124.50    184.87 o
   0   4  23     3010.90     3459.38    911.82 o
   1   4  23    15928.62    16804.24    520.96 o
   2   4  23      739.36      782.12    240.49 o
   3   4  23     6373.07     6919.72    360.14 o
   4   4  23     2393.35     2719.07    302.96 o
   5   4  23     2409.46     1666.67    292.53 o
   6   4  23     5180.72     5495.98    414.94 o
   7   4  23      377.88      220.99    294.66 o
   8   4  23     2500.04     1870.54    360.79 o
  -9   5  23      194.56      633.09    223.25 o
  -8   5  23      128.07       62.50    232.81 o
  -7   5  23     3524.39     3358.34    332.29 o
  -6   5  23     2962.48     2838.96    282.97 o
  -5   5  23     6277.00     5834.55    356.93 o
  -4   5  23     5747.58     5509.53    307.50 o
  -3   5  23    29916.01    29094.00    644.48 o
  -2   5  23    10328.95    11070.13    434.47 o
  -1   5  23      671.57      705.42    234.50 o
   0   5  23     5148.61     5887.88    353.17 o
   1   5  23       48.70      396.94    182.10 o
   2   5  23       17.11       14.07    184.98 o
   3   5  23     2253.37     2413.73    310.06 o
   4   5  23     9595.51    10237.84    457.65 o
   5   5  23    11793.96    12696.24    554.23 o
   6   5  23     4186.04     4952.56    425.58 o
   7   5  23       67.59       97.52    263.28 o
   8   5  23     4765.71     3966.88    432.52 o
  -8   6  23     2102.43     2554.54    304.22 o
  -7   6  23     4261.40     4820.53    366.37 o
  -6   6  23      438.84       42.24    240.91 o
  -5   6  23     2888.01     3001.97    300.83 o
  -4   6  23     2162.28     1786.28    299.63 o
  -3   6  23     2749.31     3003.49    305.88 o
  -2   6  23     2246.16     2273.88    274.18 o
  -1   6  23     1215.88     1245.70    269.55 o
   0   6  23     2383.05     2622.05    213.70 o
   1   6  23    23547.30    25435.26    678.76 o
   2   6  23        4.01      122.68    245.36 o
   3   6  23     1327.32     1808.40    279.45 o
   4   6  23     4776.12     6198.32    409.23 o
   5   6  23     1673.50     2048.02    321.26 o
   6   6  23      614.29      808.33    272.78 o
   7   6  23      720.34      941.11    313.70 o
  -7   7  23     5912.15     5858.64    426.28 o
  -6   7  23      380.50       47.40    216.45 o
  -5   7  23      334.49      542.88    250.43 o
  -4   7  23    15205.44    13997.47    535.02 o
  -3   7  23     5361.65     6300.98    375.47 o
  -2   7  23      104.41      541.73    239.75 o
  -1   7  23    10689.65    10270.16    459.97 o
   0   7  23     4601.99     4298.49    256.58 o
   1   7  23     1167.84      967.54    259.88 o
   2   7  23    20447.36    21221.79    688.15 o
   3   7  23       98.38       54.55    274.76 o
   4   7  23      187.20      294.56    294.56 o
   5   7  23     3897.08     4238.13    395.47 o
   6   7  23     6848.91     7296.75    513.54 o
  -6   8  23       23.73      270.66    261.27 o
  -5   8  23     6117.92     6270.15    427.55 o
  -4   8  23     4339.05     4820.61    356.10 o
  -3   8  23     6744.06     6863.56    434.82 o
  -2   8  23     6560.79     8602.23    464.06 o
  -1   8  23     3104.00     3177.49    365.55 o
   0   8  23     2307.80     2273.02    356.28 o
   1   8  23      610.66      323.48    301.79 o
   2   8  23     4099.91     3623.96    398.43 o
   3   8  23      806.64      492.23    322.07 o
   4   8  23      239.09       20.42    288.02 o
   5   8  23      413.02      882.97    318.85 o
  -4   9  23        3.29      249.35    249.35 o
  -3   9  23      303.62      175.22    298.21 o
  -2   9  23     3052.74     2294.50    250.74 o
  -1   9  23     8186.99     7122.69    262.00 o
   0   9  23     8506.50     8193.73    358.60 o
   1   9  23     4281.92     4644.42    429.94 o
   2   9  23     4584.87     4486.81    423.28 o
   3   9  23     4845.54     5380.81    430.06 o
 -10   0  24     4469.49     4883.60    420.13 o
  -8   0  24    33599.54    32557.38    743.17 o
  -6   0  24     8551.59     9855.97    398.90 o
  -4   0  24      584.77      525.08    172.99 o
  -2   0  24     7173.14     7383.06    280.91 o
   0   0  24        7.73      240.93    240.93 o
   2   0  24   167498.47   148767.39   1316.41 o
   4   0  24    80140.94    80086.21    222.82 o
   6   0  24     1351.00     1942.15    301.21 o
   8   0  24     5918.33     5717.24    431.87 o
 -10   1  24      844.61     1008.79    287.33 o
  -9   1  24     4112.14     4625.80    345.95 o
  -8   1  24      442.00      189.84    233.06 o
  -7   1  24      361.97      924.66    203.12 o
  -6   1  24     7685.33     8282.78    351.00 o
  -5   1  24    12538.15    12889.53    390.41 o
  -4   1  24    19296.21    19053.00    462.34 o
  -3   1  24     3842.02     3830.94    228.99 o
  -2   1  24    47032.04    44151.28    616.51 o
  -1   1  24     6607.74     5961.82    263.96 o
   0   1  24    24810.61    24313.59   1997.08 o
   1   1  24     1011.45     1138.47    189.74 o
   2   1  24     4151.01     4389.08    307.17 o
   3   1  24    22257.71    22331.44    537.25 o
   4   1  24     4693.75     4566.96    306.76 o
   5   1  24      637.68      832.00    244.47 o
   6   1  24    42495.41    41545.39    870.09 o
   7   1  24      242.64      409.08    257.77 o
   8   1  24    10036.54     9366.57    513.77 o
   9   1  24       56.91      471.26    239.83 o
 -10   2  24     5306.71     5412.15    419.10 o
  -9   2  24     3033.86     3048.70    328.58 o
  -8   2  24     4137.89     3236.32    314.07 o
  -7   2  24     3555.93     3240.60    285.85 o
  -6   2  24     3712.25     3541.46    273.53 o
  -5   2  24    16117.57    14866.03    150.79 o
  -4   2  24      819.85      891.40    158.47 o
  -3   2  24     8585.04     8061.18    315.79 o
  -2   2  24      950.17     1180.12    181.67 o
  -1   2  24    39624.61    39756.08    632.92 o
   0   2  24    39864.16    40840.51   4879.86 o
   1   2  24    17347.66    17495.89    495.11 o
   2   2  24    82743.20    84478.88   1077.24 o
   3   2  24      403.80      571.70    200.00 o
   4   2  24    27101.26    25804.23    604.63 o
   5   2  24      162.27       84.17    208.51 o
   6   2  24     9522.10     9811.56    470.59 o
   7   2  24    21774.63    20247.23    686.25 o
   8   2  24      884.22      807.81    302.48 o
   9   2  24      863.14      404.08    317.25 o
  -9   3  24     1345.98     1846.05    271.44 o
  -8   3  24     4469.49     4537.93    343.51 o
  -7   3  24      175.63      395.58    204.41 o
  -6   3  24     7890.94     7790.32    361.84 o
  -5   3  24    10285.94     9029.60    357.18 o
  -4   3  24     4220.34     4339.93    253.93 o
  -3   3  24       76.81      191.63    157.20 o
  -2   3  24     5716.27     6514.89    316.66 o
  -1   3  24     3153.43     3649.77    262.10 o
   0   3  24     9226.70     9533.83    814.89 o
   1   3  24      934.95      976.27    250.49 o
   2   3  24     5783.19     6354.31    341.78 o
   3   3  24    20674.94    19549.58    537.78 o
   4   3  24    33148.63    33466.64    722.36 o
   5   3  24      429.45      669.10    224.30 o
   6   3  24     1659.21     1691.51    334.39 o
   7   3  24      834.32     1200.92    298.30 o
   8   3  24      568.10     1164.31    261.19 o
  -9   4  24        7.54       32.37    237.39 o
  -8   4  24      724.68      468.28    252.27 o
  -7   4  24     6015.38     5977.49    346.83 o
  -6   4  24    15726.17    14814.83    473.17 o
  -5   4  24      115.54       22.03    146.90 o
  -4   4  24     1505.85     1541.55    218.29 o
  -3   4  24       34.03       20.61    166.37 o
  -2   4  24       63.03      140.40    179.76 o
  -1   4  24     2326.19     2538.70    275.82 o
   0   4  24    32379.01    34446.83   4624.09 o
   1   4  24     5385.48     5298.47    360.93 o
   2   4  24     2941.47     2729.53    282.15 o
   3   4  24     1701.40     1828.43    276.21 o
   4   4  24    14123.32    13631.63    513.62 o
   5   4  24    10967.75    10341.16    478.03 o
   6   4  24     8090.74     8360.70    480.27 o
   7   4  24     1521.28     1559.63    318.53 o
   8   4  24     1421.34     1219.60    286.85 o
  -8   5  24        5.68      228.13    228.13 o
  -7   5  24       14.65      141.47    228.76 o
  -6   5  24     1298.69     1496.30    211.82 o
  -5   5  24        4.70      403.44    181.17 o
  -4   5  24      116.09      190.47    217.23 o
  -3   5  24    17944.31    17236.76    533.67 o
  -2   5  24      203.93      640.31    206.90 o
  -1   5  24     2366.82     2024.07    306.67 o
   0   5  24      251.80      267.54    180.14 o
   1   5  24     6259.17     6570.56    393.41 o
   2   5  24      596.86     1103.78    196.82 o
   3   5  24      853.76     1179.07    251.25 o
   4   5  24     2260.92     1258.58    299.48 o
   5   5  24     2338.63     2488.80    307.40 o
   6   5  24     1596.63     1952.72    338.99 o
   7   5  24     2091.10     2273.48    351.26 o
  -8   6  24     1709.65     1843.61    306.51 o
  -7   6  24     2776.09     2467.65    336.84 o
  -6   6  24       93.93      416.22    204.27 o
  -5   6  24        0.81      396.75    208.56 o
  -4   6  24      926.31      683.38    257.08 o
  -3   6  24       41.03       66.81    231.27 o
  -2   6  24      344.78      828.96    221.78 o
  -1   6  24      605.89      215.24    284.44 o
   0   6  24        2.36      209.86    169.16 o
   1   6  24     2222.38     2579.15    316.81 o
   2   6  24     2765.54     2322.62    336.14 o
   3   6  24     2738.82     2380.36    333.45 o
   4   6  24     1608.48     1504.10    284.78 o
   5   6  24     5362.32     5011.64    444.99 o
   6   6  24       96.65      140.59    295.24 o
   7   6  24      246.05      192.09    297.93 o
  -7   7  24       94.09       16.78    248.55 o
  -6   7  24        0.30       46.49    223.17 o
  -5   7  24       14.47      499.52    241.80 o
  -4   7  24     1790.97     2043.25    313.84 o
  -3   7  24      444.32      180.02    230.22 o
  -2   7  24      628.49      964.59    267.54 o
  -1   7  24       47.05       15.23    232.33 o
   0   7  24       22.44       30.03    178.27 o
   1   7  24       33.08      726.06    190.54 o
   2   7  24      372.06      630.62    274.89 o
   3   7  24       25.77      237.41    261.77 o
   4   7  24      375.74      776.63    295.57 o
   5   7  24       75.77      392.22    273.73 o
   6   7  24      332.32      307.48    335.80 o
  -6   8  24       19.35      185.41    242.10 o
  -5   8  24      339.65      477.28    251.29 o
  -4   8  24        0.29       16.42    269.28 o
  -3   8  24       83.01      279.57    279.57 o
  -2   8  24       13.32      184.73    277.98 o
  -1   8  24        0.16      326.82    283.87 o
   0   8  24       86.72      285.49    301.87 o
   1   8  24      616.78     1235.77    252.67 o
   2   8  24      194.22       76.22    284.85 o
   3   8  24       32.51      341.00    341.00 o
   4   8  24      186.98      405.05    286.41 o
   5   8  24       79.88      202.44    300.58 o
  -4   9  24        0.18      242.36    242.36 o
  -3   9  24      101.19      123.19    266.35 o
  -2   9  24       18.97      144.24    288.46 o
  -1   9  24        2.22      112.10    256.76 o
   0   9  24      311.34      549.52    223.96 o
   1   9  24       96.91      178.91    303.96 o
   2   9  24       36.39       21.62    306.77 o
   3   9  24      217.79      175.88    345.76 o
  -9   0  25        3.16      243.85    243.85 o
  -7   0  25        4.72      247.58    206.07 o
  -5   0  25       34.65      394.08    142.48 o
  -3   0  25        9.93      232.75    129.14 o
  -1   0  25     1311.12     1272.37    162.82 o
   1   0  25      902.53      523.72    193.54 o
   3   0  25       36.97      174.29    174.29 o
   5   0  25      968.43     1701.19    267.58 o
   7   0  25      503.25      130.17    285.65 o
   9   0  25      100.72      289.68    293.20 o
 -10   1  25       42.93      266.58    266.58 o
  -9   1  25      158.63      287.60    225.21 o
  -8   1  25       30.43      622.55    208.02 o
  -7   1  25       70.67      216.82    210.87 o
  -6   1  25       56.62       26.05    278.84 o
  -5   1  25     1333.80     1505.57    284.49 o
  -4   1  25     1163.21     1164.42    387.76 o
  -3   1  25       19.62       58.87    270.48 o
  -2   1  25     5087.31     6448.38    342.64 o
  -1   1  25      177.59       88.10    155.30 o
   0   1  25      139.59     1267.95   1823.53 o
   1   1  25     1338.89      882.78    196.82 o
   2   1  25        4.10      185.75    227.03 o
   3   1  25      469.02      227.70    210.34 o
   4   1  25       27.94      109.55    183.20 o
   5   1  25      462.97      833.28    273.14 o
   6   1  25      809.50      338.39    356.20 o
   7   1  25      390.39      711.39    278.53 o
   8   1  25      341.30      617.14    334.21 o
   9   1  25      148.24       18.22    274.94 o
  -9   2  25      244.57      472.20    242.11 o
  -8   2  25      118.83      609.62    216.03 o
  -7   2  25      331.79      974.02    217.42 o
  -6   2  25      371.02      173.22    173.22 o
  -5   2  25      450.52      822.03    192.92 o
  -4   2  25       23.71      150.35    150.35 o
  -3   2  25     3955.85     4282.25    248.82 o
  -2   2  25      200.34      423.32    153.93 o
  -1   2  25     9156.05     9761.79    377.01 o
   0   2  25    12756.58    12523.48   2489.33 o
   1   2  25     2079.28     1335.77    309.90 o
   2   2  25    10026.29    10529.97    477.13 o
   3   2  25      164.94      394.56    184.77 o
   4   2  25        1.81      236.34    236.34 o
   5   2  25        0.12       85.89    202.33 o
   6   2  25      236.67      213.73    283.00 o
   7   2  25      535.17      514.94    325.22 o
   8   2  25       20.14      259.72    259.72 o
  -9   3  25        1.97       46.33    245.06 o
  -8   3  25      530.23      860.22    240.75 o
  -7   3  25     1502.32     1559.40    251.74 o
  -6   3  25      304.93      466.77    216.42 o
  -5   3  25     2704.21     2807.36    245.89 o
  -4   3  25    13404.30    12465.01    406.55 o
  -3   3  25        9.96      177.27    153.63 o
  -2   3  25     4458.18     4143.98    279.55 o
  -1   3  25        0.16      204.81    204.81 o
   0   3  25     5325.54     5922.61   1012.40 o
   1   3  25     6665.98     7223.56    363.33 o
   2   3  25     2273.00     2093.28    255.84 o
   3   3  25     1445.52     1177.94    263.92 o
   4   3  25     8028.34     7304.46    420.95 o
   5   3  25     1601.06     1453.11    267.83 o
   6   3  25      610.99      777.48    338.80 o
   7   3  25      120.46      386.79    252.68 o
   8   3  25     1696.26     1923.67    344.57 o
  -9   4  25      391.38      387.85    259.56 o
  -8   4  25      227.12      261.79    236.78 o
  -7   4  25      634.07      904.45    218.86 o
  -6   4  25     3412.66     2445.72    178.25 o
  -5   4  25     1970.84     1809.86    225.51 o
  -4   4  25     4033.79     3942.00    273.19 o
  -3   4  25     6681.76     7159.73    333.55 o
  -2   4  25     1382.29     1517.74    223.85 o
  -1   4  25     1454.05     1577.56    264.79 o
   0   4  25    35592.29    40145.45   5280.69 o
   1   4  25      214.12       97.14    223.84 o
   2   4  25      410.39       99.27    229.59 o
   3   4  25     3550.26     3632.75    308.63 o
   4   4  25     6003.54     6020.96    395.78 o
   5   4  25     4844.59     5137.93    368.65 o
   6   4  25     1872.88     2042.46    335.50 o
   7   4  25       91.73      211.95    281.96 o
   8   4  25      957.47       79.55    349.66 o
  -8   5  25       98.67      309.20    221.92 o
  -7   5  25     2309.17     2199.17    278.02 o
  -6   5  25      115.55       64.85    213.72 o
  -5   5  25     1810.51     1556.86    247.24 o
  -4   5  25     5752.17     6378.88    351.10 o
  -3   5  25     8333.98     8840.52    406.33 o
  -2   5  25     3965.54     4497.83    311.54 o
  -1   5  25    16028.18    19037.67    572.84 o
   0   5  25    11283.60    13347.25    355.19 o
   1   5  25    27552.33    26707.17    708.65 o
   2   5  25     1085.26     1617.22    251.79 o
   3   5  25      827.77     1284.53    253.31 o
   4   5  25        1.39      240.04    240.04 o
   5   5  25      253.33       69.14    258.77 o
   6   5  25      856.90      837.47    299.66 o
   7   5  25     3271.28     3424.93    411.77 o
  -7   6  25     4917.36     4630.83    244.10 o
  -6   6  25      321.33       72.29    251.50 o
  -5   6  25     8053.36     8854.09    413.54 o
  -4   6  25      176.63      513.93    205.57 o
  -3   6  25     6416.23     5423.93    227.29 o
  -2   6  25     1893.58     1919.59    269.07 o
  -1   6  25      194.35      245.27    245.27 o
   0   6  25      406.87      644.89    188.04 o
   1   6  25     2459.18     3464.05    320.30 o
   2   6  25     9742.60    10536.05    503.37 o
   3   6  25    20388.73    21807.10    697.26 o
   4   6  25     3612.12     3513.04    368.62 o
   5   6  25    11671.79    11425.16    559.14 o
   6   6  25        8.36      102.52    259.33 o
  -7   7  25      895.68      541.29    264.70 o
  -6   7  25      577.73      813.59    229.20 o
  -5   7  25     3859.45     4041.44    336.27 o
  -4   7  25     2837.09     3188.95    348.72 o
  -3   7  25     1668.64     1975.41    270.70 o
  -2   7  25    14730.97    16323.18    580.20 o
  -1   7  25     9372.73    11650.38    506.70 o
   0   7  25     3190.80     3659.23    467.49 o
   1   7  25     3442.35     3522.50    341.79 o
   2   7  25        2.32       36.53    227.24 o
   3   7  25     3760.18     3729.83    366.67 o
   4   7  25    11644.72    12199.08    599.02 o
   5   7  25      180.29      233.25    300.77 o
   6   7  25        6.84       66.76    287.25 o
  -5   8  25      320.92       66.71    255.99 o
  -4   8  25     2136.75     2017.23    328.38 o
  -3   8  25     3867.07     4362.46    403.52 o
  -2   8  25       15.48      272.14    272.14 o
  -1   8  25    12387.91    13149.16    574.12 o
   0   8  25     2085.02     2264.68    481.09 o
   1   8  25     3282.59     3147.87    402.62 o
   2   8  25     5744.04     6118.17    453.79 o
   3   8  25     9219.83     9558.06    546.69 o
   4   8  25     1502.76     2526.45    329.63 o
  -3   9  25     1346.47     1151.05    238.08 o
  -2   9  25       12.05      199.46    295.75 o
  -1   9  25      178.13      150.71    272.73 o
   0   9  25      177.39      415.62    197.50 o
   1   9  25     6498.02     6021.79    475.45 o
   2   9  25     6246.89     7280.91    490.49 o
  -8   0  26     1465.15     1253.85    273.76 o
  -6   0  26    39812.06    38719.88    720.84 o
  -4   0  26     3106.54     3009.70    234.37 o
  -2   0  26    24682.70    23795.37    488.48 o
   0   0  26     9563.75     8343.78    235.71 o
   2   0  26    19113.83    21831.41    555.33 o
   4   0  26    17958.56    19252.93    585.00 o
   6   0  26    38322.51    36039.93    220.98 o
   8   0  26     2716.25     1779.62    366.81 o
  -9   1  26      779.41      659.89    230.82 o
  -8   1  26     3617.02     3874.57    317.97 o
  -7   1  26     2384.86     2261.90    263.28 o
  -6   1  26    12853.83    14441.56    451.30 o
  -5   1  26     2937.35     3174.59    235.73 o
  -4   1  26    24278.28    23194.93    508.19 o
  -3   1  26    34367.56    31958.81    555.53 o
  -2   1  26    68725.30    61633.00    757.20 o
  -1   1  26     1982.92     2621.90    207.23 o
   0   1  26       89.19      675.70    559.52 o
   1   1  26      118.20      455.10    186.26 o
   2   1  26     5006.77     4612.79    326.85 o
   3   1  26     6360.05     5889.84    358.84 o
   4   1  26     7594.89     7635.66    361.06 o
   5   1  26    12362.09    13108.66    522.76 o
   6   1  26     6861.23     7121.03    432.43 o
   7   1  26      578.86      910.89    280.86 o
   8   1  26    16976.13    16645.67    621.80 o
  -9   2  26      164.89      767.65    246.64 o
  -8   2  26     6663.64     6907.82    359.24 o
  -7   2  26     8724.73     8692.46    391.37 o
  -6   2  26     6075.30     6872.76    324.43 o
  -5   2  26     1691.19     1440.56    196.38 o
  -4   2  26      697.50      690.13    128.71 o
  -3   2  26     6517.12     6339.86    282.54 o
  -2   2  26     3030.58     2992.95    220.24 o
  -1   2  26    16812.98    18877.72    469.24 o
   0   2  26    15723.75    15744.74   3189.42 o
   1   2  26    40893.43    39127.45    751.34 o
   2   2  26      863.41     1059.93    270.01 o
   3   2  26      809.07      655.26    210.55 o
   4   2  26    14965.01    15240.56    487.79 o
   5   2  26       83.34      534.31    209.15 o
   6   2  26     4935.87     5570.26    426.96 o
   7   2  26     2800.44     3374.65    389.69 o
   8   2  26        1.99      302.34    302.34 o
  -9   3  26      247.38      537.20    231.67 o
  -8   3  26      472.85      290.25    237.34 o
  -7   3  26     3054.03     3308.11    274.27 o
  -6   3  26     4862.61     4423.05    294.04 o
  -5   3  26       55.40      267.89    180.90 o
  -4   3  26    32567.03    33189.89    141.36 o
  -3   3  26     7502.92     6814.02    319.00 o
  -2   3  26      621.64     1245.31    205.46 o
  -1   3  26     4195.04     4886.68    295.26 o
   0   3  26    10543.23    12120.73   2496.55 o
   1   3  26     5892.94     7114.18    364.45 o
   2   3  26     1054.29     1074.23    253.01 o
   3   3  26      177.40       27.58    210.78 o
   4   3  26     1023.62      726.69    251.55 o
   5   3  26     2575.98     3033.62    316.84 o
   6   3  26    23594.73    25358.45    742.44 o
   7   3  26      385.23       37.02    286.43 o
   8   3  26    10578.76     9100.51    547.90 o
  -9   4  26      136.44      158.78    219.41 o
  -8   4  26     3403.46     4384.92    340.60 o
  -7   4  26      332.53      589.21    209.63 o
  -6   4  26      383.74      622.98    207.19 o
  -5   4  26     5310.49     4318.97    301.29 o
  -4   4  26     7462.34     6858.49    339.42 o
  -3   4  26     2060.29     2201.79    264.40 o
  -2   4  26      241.04      453.11    196.35 o
  -1   4  26     1896.54     2199.55    286.98 o
   0   4  26    19131.74    20597.63   3574.86 o
   1   4  26     1722.27     2057.23    256.89 o
   2   4  26    10788.44    10487.83    485.28 o
   3   4  26     4650.27     4857.46    357.75 o
   4   4  26     1085.43      976.73    276.88 o
   5   4  26      300.42      268.59    268.59 o
   6   4  26       74.90      510.18    255.10 o
   7   4  26     2466.73     2444.96    369.57 o
   8   4  26     1065.11      800.21    327.10 o
  -8   5  26      134.27      168.25    204.19 o
  -7   5  26      199.09      112.04    234.13 o
  -6   5  26      486.30      954.87    218.13 o
  -5   5  26      239.67      324.09    191.51 o
  -4   5  26     4299.94     4255.95    304.76 o
  -3   5  26       99.50       37.40    191.86 o
  -2   5  26     2444.87     2382.96    273.74 o
  -1   5  26    15511.28    17981.70    570.06 o
   0   5  26     3593.45     3506.99    662.93 o
   1   5  26     2639.63     2943.02    354.08 o
   2   5  26     1899.85     1996.38    274.58 o
   3   5  26     1957.96     1415.74    305.66 o
   4   5  26      387.66      553.78    235.35 o
   5   5  26      960.98     1189.82    308.84 o
   6   5  26     4637.56     3826.06    432.84 o
   7   5  26       62.92       40.95    276.92 o
  -7   6  26      277.77       45.01    217.77 o
  -6   6  26     1090.97     1693.01    259.56 o
  -5   6  26     3980.71     3363.75    203.18 o
  -4   6  26      314.70      383.12    205.81 o
  -3   6  26      241.98      207.95    244.86 o
  -2   6  26        5.12      575.08    227.52 o
  -1   6  26     1340.27     1404.53    316.78 o
   0   6  26      688.98      289.40    483.21 o
   1   6  26      186.99      460.69    233.42 o
   2   6  26      685.70      731.74    293.11 o
   3   6  26     2048.21     2152.57    329.30 o
   4   6  26      449.98      463.19    295.30 o
   5   6  26       13.67       20.23    329.72 o
   6   6  26      322.20      273.49    327.79 o
  -6   7  26       24.72       14.85    216.73 o
  -5   7  26        1.19      121.29    262.53 o
  -4   7  26       83.09      136.43    239.16 o
  -3   7  26      194.28       30.48    259.07 o
  -2   7  26     2903.96     2314.06    376.42 o
  -1   7  26      806.32      625.16    277.63 o
   0   7  26       72.38      167.92    183.97 o
   1   7  26      312.21      392.60    271.80 o
   2   7  26        1.24       54.95    250.30 o
   3   7  26        3.70      282.01    282.01 o
   4   7  26     1593.61     1918.10    362.72 o
   5   7  26       46.81      217.11    319.50 o
  -5   8  26       39.56      443.94    226.53 o
  -4   8  26        5.09       82.73    217.97 o
  -3   8  26       21.18       56.52    306.21 o
  -2   8  26        6.72      137.38    257.15 o
  -1   8  26       68.74       35.07    311.94 o
   0   8  26       22.69      170.57    277.04 o
   1   8  26       38.81       76.85    313.34 o
   2   8  26       30.88       40.15    301.17 o
   3   8  26      224.83      317.15    337.47 o
   4   8  26       17.60       45.04    315.27 o
  -3   9  26        3.57      177.83    266.73 o
  -2   9  26       30.67      259.86    259.86 o
  -1   9  26       66.44      284.41    295.07 o
   0   9  26       55.29       91.78    236.61 o
   1   9  26        0.27      185.07    288.09 o
   2   9  26      466.80     1079.16    314.75 o
  -9   0  27       92.60      271.35    271.35 o
  -7   0  27       24.00      163.04    186.76 o
  -5   0  27        5.88       83.70    173.28 o
  -3   0  27      329.87      613.48    167.19 o
  -1   0  27      115.76       33.51    138.41 o
   1   0  27      908.28      658.10    188.93 o
   3   0  27     1261.64     1538.56    248.15 o
   5   0  27       75.10      142.35    217.59 o
   7   0  27      510.21      676.67    280.00 o
  -9   1  27       24.09      133.80    231.62 o
  -8   1  27      254.30     1065.08    241.47 o
  -7   1  27      337.85      327.61    223.63 o
  -6   1  27      196.66      153.22    154.61 o
  -5   1  27      185.96       99.82    160.83 o
  -4   1  27        9.84        5.85    488.45 o
  -3   1  27     1244.74      966.10    125.92 o
  -2   1  27       42.19       64.79    357.75 o
  -1   1  27      141.16      151.02    224.15 o
   0   1  27     2070.04    23986.42  13919.98 o
   1   1  27      182.87      489.73    185.31 o
   2   1  27        2.83       87.46    195.64 o
   3   1  27        1.83       27.12    210.73 o
   4   1  27      666.35      754.38    233.20 o
   5   1  27      805.23     1132.56    284.13 o
   6   1  27       36.48      105.20    285.25 o
   7   1  27      134.75      145.52    306.35 o
   8   1  27      790.47      609.29    335.56 o
  -9   2  27       42.84      134.54    232.26 o
  -8   2  27      854.69      819.87    261.57 o
  -7   2  27     1298.88     2453.08    273.18 o
  -6   2  27       16.61      827.08    237.48 o
  -5   2  27      712.03      744.29    215.74 o
  -4   2  27       61.78       64.61    145.37 o
  -3   2  27        0.36      106.84    145.19 o
  -2   2  27       61.82      107.74    159.46 o
  -1   2  27       95.65      196.68    196.69 o
   0   2  27      460.96      177.89    177.89 o
   1   2  27     6841.13     5912.32    400.08 o
   2   2  27     6941.89     7103.74    440.74 o
   3   2  27      309.18      263.96    209.55 o
   4   2  27     7649.49     6862.58    389.82 o
   5   2  27       71.39      319.67    230.76 o
   6   2  27      154.23      646.39    282.42 o
   7   2  27      406.15      491.79    297.81 o
   8   2  27       38.37      281.24    281.24 o
  -9   3  27       73.39      211.83    211.83 o
  -8   3  27       16.30       13.91    204.62 o
  -7   3  27      608.35        0.00    166.30 o
  -6   3  27      813.31      706.92    167.16 o
  -5   3  27     1826.74     1456.46    223.76 o
  -4   3  27     1595.42     1452.48    154.20 o
  -3   3  27     3058.46     3052.53    249.72 o
  -2   3  27     8632.41     8879.78    388.43 o
  -1   3  27      359.89      200.39    241.84 o
   0   3  27       94.37      151.34    151.34 o
   1   3  27       17.05      209.56    209.56 o
   2   3  27       90.36       15.20    232.48 o
   3   3  27     2481.03     2719.80    276.18 o
   4   3  27       46.92      196.80    196.80 o
   5   3  27     2237.17     2106.31    291.70 o
   6   3  27     6626.14     6733.98    506.86 o
   7   3  27     1307.68      971.61    331.67 o
   8   3  27     1938.21     1995.17    367.29 o
  -8   4  27     2813.79     2847.26    301.98 o
  -7   4  27      725.39      405.19    222.64 o
  -6   4  27      321.86       35.90    215.38 o
  -5   4  27     1979.72     1778.26    220.54 o
  -4   4  27     2800.96     2523.04    254.89 o
  -3   4  27     1027.09      950.15    219.62 o
  -2   4  27     2665.80     2624.67    273.74 o
  -1   4  27     8786.71     9674.20    435.23 o
   0   4  27      316.85      243.86    178.35 o
   1   4  27     2739.75     2919.17    290.00 o
   2   4  27    25140.57    25721.67    712.49 o
   3   4  27        1.46       46.23    215.07 o
   4   4  27     5015.40     5423.50    388.77 o
   5   4  27     1386.08     1259.07    295.91 o
   6   4  27      207.34      317.68    274.53 o
   7   4  27     5329.56     4235.34    450.95 o
  -8   5  27      347.54      377.04    231.81 o
  -7   5  27      341.46      322.24    239.57 o
  -6   5  27     1364.30     1193.53    238.99 o
  -5   5  27     4808.91     4439.23    321.11 o
  -4   5  27      506.11      395.06    205.06 o
  -3   5  27       29.29       36.91    186.19 o
  -2   5  27      415.16      394.40    251.93 o
  -1   5  27     7286.04     8444.39    438.19 o
   0   5  27      696.23      375.23    189.36 o
   1   5  27     5072.20     5084.53    386.93 o
   2   5  27        1.13       49.94    235.13 o
   3   5  27    15532.19    15507.36    610.16 o
   4   5  27       25.18       69.57    256.45 o
   5   5  27      528.17      610.90    335.20 o
   6   5  27     6869.32     5719.40    486.37 o
   7   5  27      121.40      722.41    288.19 o
  -7   6  27       49.48      106.06    212.12 o
  -6   6  27     4725.97     4071.25    323.05 o
  -5   6  27     9213.80     8827.47    425.52 o
  -4   6  27      818.72      525.15    255.56 o
  -3   6  27     2908.69     3787.09    331.19 o
  -2   6  27      147.51      102.94    248.48 o
  -1   6  27    19434.02    21235.73    649.09 o
   0   6  27     9775.46    11413.69    415.64 o
   1   6  27      824.00      221.70    279.18 o
   2   6  27      753.07      826.03    278.09 o
   3   6  27     1267.35      600.70    310.56 o
   4   6  27     2857.80     3227.77    379.62 o
   5   6  27     6725.64     7626.05    498.41 o
   6   6  27     5171.17     5932.48    490.52 o
  -6   7  27      111.92      513.11    192.78 o
  -5   7  27      931.21      959.97    251.28 o
  -4   7  27      452.88      730.83    236.77 o
  -3   7  27     5881.89     4739.92    277.35 o
  -2   7  27    15198.00    14857.62    282.20 o
  -1   7  27     1115.70      940.31    289.04 o
   0   7  27        3.48       60.78    201.90 o
   1   7  27     4033.00     3987.19    434.97 o
   2   7  27      869.80     1370.21    271.18 o
   3   7  27     5736.12     5964.88    456.80 o
   4   7  27     5936.16     6340.32    482.35 o
   5   7  27      464.45      110.63    305.25 o
  -5   8  27       24.13      229.02    243.89 o
  -4   8  27      819.55      246.79    254.60 o
  -3   8  27        6.32       51.10    268.70 o
  -2   8  27     3847.14     4514.76    379.57 o
  -1   8  27       26.14      342.34    254.47 o
   0   8  27     2387.44     2743.89    498.75 o
   1   8  27     7534.36     6874.32    507.02 o
   2   8  27     1321.55     1048.71    290.75 o
   3   8  27     2320.83     2953.72    394.10 o
   4   8  27     2387.18     2948.93    415.14 o
  -2   9  27      900.64      847.29    284.66 o
  -1   9  27       40.54       38.68    293.56 o
   0   9  27     1003.98      864.96    219.95 o
   1   9  27      370.22      250.24    307.12 o
  -8   0  28     1822.54     2044.37    265.14 o
  -6   0  28     3067.65     3188.26    293.27 o
  -4   0  28    41156.59    40967.59    675.41 o
  -2   0  28    11800.04    11091.99    363.97 o
   0   0  28   117577.03   112036.63    726.18 o
   2   0  28     6274.64     7161.84    370.27 o
   4   0  28    23511.77    23410.83    603.01 o
   6   0  28     4159.09     4764.60    408.72 o
   8   0  28     7186.51     6315.37    450.61 o
  -9   1  28     1743.85     1960.96    271.34 o
  -8   1  28     5195.29     4830.63    336.72 o
  -7   1  28     1344.05      950.94    238.43 o
  -6   1  28     2532.76     3150.10    282.62 o
  -5   1  28      564.68      725.59    181.05 o
  -4   1  28    35726.32    33059.97    609.29 o
  -3   1  28    12514.43    13572.95    384.72 o
  -2   1  28    10114.30     9102.75    328.55 o
  -1   1  28    17072.83    16289.84    415.35 o
   0   1  28    37943.88    36915.81   4095.76 o
   1   1  28       14.53      316.30    173.04 o
   2   1  28      530.90       45.86    261.44 o
   3   1  28     4099.17     5171.04    373.24 o
   4   1  28    14016.77    13122.10    485.02 o
   5   1  28    11817.23    14032.45    538.35 o
   6   1  28     1818.14     1810.23    336.74 o
   7   1  28     1662.66     2085.16    326.59 o
   8   1  28      853.55     1076.05    272.10 o
  -9   2  28      347.07      677.38    203.36 o
  -8   2  28      345.83      428.89    239.79 o
  -7   2  28     6955.02     6524.92    348.34 o
  -6   2  28     7531.85     7788.64    363.69 o
  -5   2  28    11701.56    12817.08    145.55 o
  -4   2  28      545.08      375.61    171.93 o
  -3   2  28        3.13      148.16    148.16 o
  -2   2  28     2383.85     2668.28    207.86 o
  -1   2  28       90.72      373.58    167.41 o
   0   2  28    21944.68    21347.85   2923.89 o
   1   2  28     7028.31     6334.06    376.30 o
   2   2  28    40848.24    43740.37    884.00 o
   3   2  28    16122.72    17785.94    567.88 o
   4   2  28     3825.41     3737.94    317.43 o
   5   2  28     6075.08     6476.14    394.66 o
   6   2  28       38.69      286.22    286.22 o
   7   2  28     1223.86      974.11    338.48 o
   8   2  28      325.38      378.90    305.68 o
  -9   3  28      879.96      539.37    264.93 o
  -8   3  28      216.74      709.67    207.22 o
  -7   3  28      174.65      198.61    205.32 o
  -6   3  28       95.72      429.82    182.31 o
  -5   3  28     2361.11     2303.46    226.22 o
  -4   3  28     1407.36     1453.53    213.84 o
  -3   3  28     3192.63     2952.69    241.58 o
  -2   3  28    60861.32    59206.46    840.62 o
  -1   3  28    18857.09    18904.07    517.06 o
   0   3  28     3161.34     3139.53    499.03 o
   1   3  28     1897.22     2167.75    265.83 o
   2   3  28      173.44      716.88    211.09 o
   3   3  28      548.70     1430.06    278.69 o
   4   3  28     2687.07     2668.96    322.76 o
   5   3  28     1097.78      960.42    287.37 o
   6   3  28     4181.02     4291.37    423.67 o
   7   3  28     2446.38     2091.36    343.37 o
  -8   4  28      636.32      524.63    233.92 o
  -7   4  28        5.13       91.73    188.86 o
  -6   4  28     4154.42     3226.27    293.18 o
  -5   4  28       51.26      399.88    169.81 o
  -4   4  28     1516.84      955.82    219.48 o
  -3   4  28     6272.30     6904.85    333.59 o
  -2   4  28     2701.11     3096.53    275.25 o
  -1   4  28     1482.56     1722.95    302.02 o
   0   4  28      498.95      916.23    480.68 o
   1   4  28     1733.99     1897.36    323.00 o
   2   4  28    19245.76    20804.48    661.95 o
   3   4  28     4021.88     4024.72    347.58 o
   4   4  28      592.15      410.68    295.84 o
   5   4  28     3699.37     3429.46    394.82 o
   6   4  28       81.30      115.52    260.40 o
   7   4  28     2412.05     2122.55    388.04 o
  -8   5  28      140.15      178.81    193.73 o
  -7   5  28     2257.76     2284.95    293.47 o
  -6   5  28      195.21      207.39    207.39 o
  -5   5  28     2664.58     2624.22    283.70 o
  -4   5  28      339.51      262.43    237.23 o
  -3   5  28     3890.83     3617.45    316.49 o
  -2   5  28     6105.58     6937.43    393.43 o
  -1   5  28      245.88      491.20    224.98 o
   0   5  28       14.23      184.87    156.12 o
   1   5  28     9485.53     9346.02    474.11 o
   2   5  28     1124.61     1680.60    257.74 o
   3   5  28     6519.82     7430.87    437.11 o
   4   5  28      905.19      323.63    307.64 o
   5   5  28     3207.38     2572.33    385.35 o
   6   5  28        1.41        0.00    291.57 o
  -7   6  28        0.38      209.08    233.83 o
  -6   6  28      562.07      415.43    229.55 o
  -5   6  28      672.46      794.49    233.24 o
  -4   6  28      651.17       41.36    222.08 o
  -3   6  28     2206.11     1924.80    329.78 o
  -2   6  28        4.03      358.18    215.96 o
  -1   6  28     1371.62     2037.48    322.29 o
   0   6  28      810.28      931.88    853.02 o
   1   6  28     3973.56     4748.60    367.97 o
   2   6  28       42.07      254.39    235.77 o
   3   6  28      211.47      545.93    256.54 o
   4   6  28     1244.48     1179.01    293.22 o
   5   6  28     1936.08     1435.80    342.73 o
   6   6  28      590.06      572.32    333.35 o
  -6   7  28       11.11      510.04    206.27 o
  -5   7  28       38.92       30.91    232.59 o
  -4   7  28      185.45      275.84    247.94 o
  -3   7  28        2.26      235.36    245.24 o
  -2   7  28      738.76      652.67    315.81 o
  -1   7  28      199.56      581.00    277.47 o
   0   7  28     1405.10     1694.07    287.91 o
   1   7  28      506.15      599.40    295.68 o
   2   7  28      379.35      116.32    306.10 o
   3   7  28      311.27      572.28    330.24 o
   4   7  28       30.26      406.69    306.05 o
   5   7  28       39.24       45.04    298.91 o
  -4   8  28       89.46      280.09    255.60 o
  -3   8  28      212.81      355.00    260.97 o
  -2   8  28        2.43        0.00    247.41 o
  -1   8  28       57.22      676.08    253.76 o
   0   8  28       33.71      169.17    194.19 o
   1   8  28        0.00      279.82    289.61 o
   2   8  28        0.18      125.99    295.98 o
   3   8  28      206.22      638.62    322.35 o
  -9   0  29       64.89      133.74    220.12 o
  -7   0  29      307.56      228.31    199.77 o
  -5   0  29       13.60      193.32    169.16 o
  -3   0  29      292.86      181.54    181.54 o
  -1   0  29      105.87       80.28    161.96 o
   1   0  29       59.54      149.16    149.16 o
   3   0  29      120.74      142.38    257.29 o
   5   0  29      404.04      542.78    277.70 o
   7   0  29      366.85       89.73    276.36 o
  -9   1  29      102.51      116.90    218.86 o
  -8   1  29       24.09      832.33    210.82 o
  -7   1  29       10.78      330.18    225.12 o
  -6   1  29     1078.11      972.12    320.32 o
  -5   1  29     1054.67     1214.60    216.47 o
  -4   1  29     1268.98     1927.46    505.76 o
  -3   1  29     1187.82     1280.63    339.67 o
  -2   1  29      165.53      222.75    391.24 o
  -1   1  29       21.01       65.47    387.39 o
   0   1  29      468.34     7406.34  14593.81 o
   1   1  29       20.73       96.95    193.91 o
   2   1  29      487.70      498.82    255.11 o
   3   1  29     2167.06     2458.02    297.12 o
   4   1  29        0.82       95.73    212.73 o
   5   1  29       47.33      259.17    284.31 o
   6   1  29     1027.89     1386.20    375.82 o
   7   1  29      300.05      214.53    302.29 o
   8   1  29       22.87       58.37    298.94 o
  -9   2  29      160.36      130.58    243.85 o
  -8   2  29      465.82      613.81    245.53 o
  -7   2  29      479.91     1248.59    247.60 o
  -6   2  29     2096.44     2793.78    264.45 o
  -5   2  29     1618.64     1256.58    149.24 o
  -4   2  29        6.42       28.58    151.95 o
  -3   2  29       20.22      469.98    150.92 o
  -2   2  29     2622.82     2598.21    225.33 o
  -1   2  29       95.76       90.04    164.81 o
   0   2  29      100.18      326.58    326.58 o
   1   2  29      301.50      310.60    227.22 o
   2   2  29      122.77      329.31    329.31 o
   3   2  29     2447.46     2450.99    323.84 o
   4   2  29      445.91      287.12    287.12 o
   5   2  29       20.73      143.64    279.84 o
   6   2  29     2215.33     3117.33    352.75 o
   7   2  29      890.99      680.84    363.11 o
  -8   3  29     1174.35     1125.46    202.78 o
  -7   3  29      740.32      841.87    189.85 o
  -6   3  29      924.28      602.77    196.58 o
  -5   3  29      415.33      243.97    190.48 o
  -4   3  29     3014.98     2238.28    261.85 o
  -3   3  29      460.21      628.03    188.97 o
  -2   3  29    11548.16    12074.61    428.23 o
  -1   3  29     7728.68     8490.54    395.73 o
   0   3  29       51.28       47.82    227.44 o
   1   3  29      309.68      427.44    228.84 o
   2   3  29      967.38     1062.40    246.71 o
   3   3  29      974.82      736.17    264.69 o
   4   3  29     5183.03     5053.81    401.49 o
   5   3  29      288.94      301.86    269.80 o
   6   3  29       10.79      274.26    274.26 o
   7   3  29     1480.42     1425.75    358.39 o
  -8   4  29      936.97     1223.30    240.19 o
  -7   4  29      787.95      624.39    236.61 o
  -6   4  29     5713.16     5791.01    339.41 o
  -5   4  29     1033.64      782.44    221.44 o
  -4   4  29     1269.98     1058.35    205.83 o
  -3   4  29     2791.36     2709.21    269.15 o
  -2   4  29      439.68      277.95    229.47 o
  -1   4  29     1245.71     1474.40    253.84 o
   0   4  29        9.63      240.08    155.20 o
   1   4  29    10342.50    11569.26    501.43 o
   2   4  29     1278.28     1544.75    316.70 o
   3   4  29     2895.01     2788.95    328.83 o
   4   4  29     5014.98     5782.71    438.80 o
   5   4  29      445.78      431.77    288.49 o
   6   4  29     1282.56     1568.32    330.07 o
   7   4  29       38.80       42.56    297.88 o
  -7   5  29     6034.51     5220.98    358.61 o
  -6   5  29      296.96      761.40    194.41 o
  -5   5  29     1513.22     1305.82    258.38 o
  -4   5  29     4240.34     3638.20    295.54 o
  -3   5  29    12355.50    12838.77    486.07 o
  -2   5  29    13815.59    15510.62    546.26 o
  -1   5  29      548.28      354.94    260.17 o
   0   5  29     1271.10     1606.26    230.05 o
   1   5  29     4123.21     4183.98    382.46 o
   2   5  29     4101.80     5196.80    366.83 o
   3   5  29     1041.30     1256.81    318.83 o
   4   5  29     1578.03     1334.50    339.15 o
   5   5  29    12454.12    13094.71    578.58 o
   6   5  29      725.37      314.85    338.59 o
  -7   6  29      671.20      800.24    220.43 o
  -6   6  29        7.42      156.51    197.71 o
  -5   6  29      321.13      363.63    219.61 o
  -4   6  29     5090.84     5365.21    375.71 o
  -3   6  29    15251.24    17091.56    549.58 o
  -2   6  29      738.09      697.12    268.79 o
  -1   6  29        1.01      274.71    256.03 o
   0   6  29      486.78      479.16    215.92 o
   1   6  29    17060.16    18501.12    657.81 o
   2   6  29     1354.01     2080.39    325.65 o
   3   6  29      184.89      278.06    278.06 o
   4   6  29       15.31        0.00    267.37 o
   5   6  29      903.34     1683.50    314.39 o
  -5   7  29      324.32        0.00    211.34 o
  -4   7  29     3202.20     2902.05    311.32 o
  -3   7  29     2526.76     2748.04    318.82 o
  -2   7  29      852.70      775.64    268.35 o
  -1   7  29     5187.81     5680.85    420.53 o
   0   7  29    15279.72    16722.47   1492.26 o
   1   7  29     9181.78     9942.25    525.60 o
   2   7  29     4016.44     5209.24    424.24 o
   3   7  29     1243.87     1715.13    356.98 o
   4   7  29       37.91       43.11    293.63 o
  -4   8  29     3446.92     3608.54    348.74 o
  -3   8  29     1267.93     1374.47    289.53 o
  -2   8  29     1012.06     1077.83    309.64 o
  -1   8  29      155.49      295.55    295.55 o
   0   8  29        7.58       29.01    291.09 o
   1   8  29        4.60      122.54    264.53 o
   2   8  29     3028.24     3032.96    418.20 o
   3   8  29     5556.48     6723.88    505.09 o
  -8   0  30     3983.06     3832.00    309.06 o
  -6   0  30       23.36       82.70    190.63 o
  -4   0  30     1279.80     1082.31    211.45 o
  -2   0  30     2052.35     2542.25    222.21 o
   0   0  30      282.42      229.06    229.06 o
   2   0  30   123912.73   120107.17   1281.11 o
   4   0  30     4997.38     4608.42    314.57 o
   6   0  30     1780.06     2797.66    371.30 o
  -9   1  30     2131.14     1393.21    264.12 o
  -8   1  30      149.10       26.70    196.25 o
  -7   1  30     4021.67     3834.85    302.89 o
  -6   1  30    12413.06    12325.93    426.45 o
  -5   1  30      843.81      981.89    208.44 o
  -4   1  30     8878.39     9636.83    375.64 o
  -3   1  30     2500.75     2829.65    227.15 o
  -2   1  30    15888.78    15948.86    442.26 o
  -1   1  30    12412.31    12600.19    391.65 o
   0   1  30     1713.76     1578.46    383.78 o
   1   1  30     4323.50     4112.86    301.86 o
   2   1  30     1073.97      881.85    257.11 o
   3   1  30     2856.74     2336.59    334.79 o
   4   1  30       10.13       71.83    192.15 o
   5   1  30     4795.06     6089.66    416.89 o
   6   1  30    26620.00    27663.70    821.87 o
   7   1  30     1635.64     1028.83    348.19 o
  -8   2  30     5382.15     4593.40    333.76 o
  -7   2  30       10.73      328.32    191.30 o
  -6   2  30     1755.34     1461.69    194.71 o
  -5   2  30    10628.52     9714.14    365.01 o
  -4   2  30      145.68      609.10    166.93 o
  -3   2  30     3580.84     3362.34    260.04 o
  -2   2  30     1593.57     1794.95    216.00 o
  -1   2  30     6059.26     5679.60    306.20 o
   0   2  30     9053.27     8967.08    779.41 o
   1   2  30     8142.09     7528.38    410.67 o
   2   2  30    13291.15    15141.69    562.69 o
   3   2  30     7491.40     8956.27    472.64 o
   4   2  30    29332.92    27897.83    716.95 o
   5   2  30     6578.51     5868.02    401.69 o
   6   2  30     4993.89     5358.99    406.01 o
   7   2  30     6361.02     6755.43    472.09 o
  -8   3  30     3954.53     3426.69    203.40 o
  -7   3  30      274.48      345.89    200.38 o
  -6   3  30      711.10      811.84    207.42 o
  -5   3  30     2136.92     2053.21    150.79 o
  -4   3  30       36.07      267.33    198.21 o
  -3   3  30       63.47       10.92    148.79 o
  -2   3  30     3439.75     3389.67    291.22 o
  -1   3  30     5897.64     6491.69    370.15 o
   0   3  30    14172.39    15949.02   1738.27 o
   1   3  30     1951.76     2563.84    322.91 o
   2   3  30     1008.65      735.62    278.10 o
   3   3  30     8057.25     7233.71    420.33 o
   4   3  30    17626.03    17427.59    629.75 o
   5   3  30      287.70      188.26    237.21 o
   6   3  30      451.59      439.26    288.34 o
   7   3  30       68.72      479.50    300.89 o
  -8   4  30     1830.74     1504.46    241.84 o
  -7   4  30     2587.05     1916.76    268.70 o
  -6   4  30     6705.33     6076.13    180.52 o
  -5   4  30      207.08      463.73    172.09 o
  -4   4  30     3863.15     3752.94    268.75 o
  -3   4  30       18.96      649.71    199.13 o
  -2   4  30      728.27      493.46    243.55 o
  -1   4  30        4.07      515.87    218.79 o
   0   4  30     5528.45     5286.25    589.90 o
   1   4  30     8410.45     8618.17    460.81 o
   2   4  30      325.36      104.21    249.68 o
   3   4  30     3472.96     3314.94    394.64 o
   4   4  30    18351.72    18978.84    684.15 o
   5   4  30     3673.79     3332.46    400.83 o
   6   4  30     2731.86     2565.32    319.20 o
  -7   5  30     1030.31      920.82    188.42 o
  -6   5  30       59.14       65.82    210.61 o
  -5   5  30      944.82     1145.19    213.29 o
  -4   5  30      783.67      773.67    228.39 o
  -3   5  30     8668.04     7160.42    171.52 o
  -2   5  30     1006.64     1555.50    297.72 o
  -1   5  30      280.83      136.10    263.00 o
   0   5  30     1641.11     1551.82    302.75 o
   1   5  30       24.59       52.55    237.51 o
   2   5  30       15.77      127.11    224.56 o
   3   5  30      149.27      130.40    260.81 o
   4   5  30      927.50      439.24    340.50 o
   5   5  30     2809.34     2732.77    419.66 o
   6   5  30      260.91      213.30    304.15 o
  -6   6  30       58.05      212.48    212.48 o
  -5   6  30        0.85      111.41    192.19 o
  -4   6  30     1560.25     3209.39    449.02 o
  -3   6  30     1609.12     2109.60    290.54 o
  -2   6  30       87.99      292.37    249.63 o
  -1   6  30      627.69     1100.67    301.52 o
   0   6  30        0.99       28.23    254.55 o
   1   6  30     1197.14      888.74    381.77 o
   2   6  30     3187.74     3589.77    465.34 o
   3   6  30     1989.64     1517.71    384.07 o
   4   6  30       62.11      292.27    292.27 o
   5   6  30      663.45     1157.29    332.39 o
  -5   7  30       57.51      333.52    228.42 o
  -4   7  30      229.59      384.70    228.74 o
  -3   7  30      376.35      889.49    250.97 o
  -2   7  30       52.06       66.50    260.91 o
  -1   7  30       49.18      264.41    291.76 o
   0   7  30      619.52      202.05    336.03 o
   1   7  30        0.22      235.70    315.60 o
   2   7  30        0.75       40.71    299.23 o
   3   7  30        1.84       20.49    336.08 o
   4   7  30      126.08      649.87    237.81 o
  -3   8  30        8.63      118.40    258.62 o
  -2   8  30       27.88       53.21    256.10 o
  -1   8  30      119.54      150.16    298.56 o
   0   8  30       29.40      102.32    200.72 o
   1   8  30      278.56      538.46    279.84 o
   2   8  30      104.14      324.67    324.67 o
  -7   0  31        5.82      154.94    189.22 o
  -5   0  31        0.67      100.31    170.39 o
  -3   0  31        6.38        9.52    153.81 o
  -1   0  31     1189.12      918.07    197.22 o
   1   0  31      213.46      124.79    177.64 o
   3   0  31      164.52       56.51    253.08 o
   5   0  31     1080.99     1178.00    331.45 o
   7   0  31        0.52       18.09    244.24 o
  -8   1  31        4.47       27.32    197.78 o
  -7   1  31       71.89       74.92    224.32 o
  -6   1  31        1.68        0.77    330.74 o
  -5   1  31      240.48      858.70    197.97 o
  -4   1  31      332.54      793.97    474.46 o
  -3   1  31        0.16       28.28    349.11 o
  -2   1  31     2012.00     1314.31    718.52 o
  -1   1  31     1142.58     1494.80    387.28 o
   0   1  31       53.97      479.63   1452.22 o
   1   1  31        1.38      234.47    234.47 o
   2   1  31      291.44      345.19    256.12 o
   3   1  31       76.37      260.34    260.34 o
   4   1  31      268.76      258.54    238.37 o
   5   1  31      686.33      566.06    298.91 o
   6   1  31      170.97      388.95    388.95 o
   7   1  31       14.70      249.74    293.35 o
  -8   2  31       29.95       12.13    241.23 o
  -7   2  31       24.80      303.88    181.58 o
  -6   2  31      580.14     1419.00    239.21 o
  -5   2  31      814.81      709.23    275.26 o
  -4   2  31       25.53      303.60    166.16 o
  -3   2  31     2849.83     3515.10    281.98 o
  -2   2  31       94.85      189.28    189.28 o
  -1   2  31     1299.14     1653.26    233.02 o
   0   2  31     5110.05     5090.14    945.00 o
   1   2  31      328.81      401.79    279.42 o
   2   2  31     2837.30     2092.07    355.26 o
   3   2  31     1539.01     1572.44    326.02 o
   4   2  31      301.93      496.81    289.03 o
   5   2  31      744.40      367.34    268.16 o
   6   2  31      245.59      193.55    305.00 o
   7   2  31        9.76      380.73    331.42 o
  -8   3  31     1181.40     1589.32    247.09 o
  -7   3  31     1187.54      963.31    251.08 o
  -6   3  31      329.35      756.70    202.53 o
  -5   3  31     1090.38     1036.55    192.55 o
  -4   3  31     6067.21     4796.49    327.18 o
  -3   3  31      178.02       93.78    211.68 o
  -2   3  31      247.84       11.63    197.56 o
  -1   3  31       11.26      292.49    197.71 o
   0   3  31    12423.40    14453.83   2120.45 o
   1   3  31     3755.77     3267.50    374.96 o
   2   3  31       82.81      237.17    237.17 o
   3   3  31      813.98      601.91    330.84 o
   4   3  31     4339.63     3935.75    407.15 o
   5   3  31      502.64     1166.57    244.21 o
   6   3  31      165.13      292.21    319.12 o
   7   3  31       75.68      318.64    308.99 o
  -7   4  31     1095.28     1069.85    227.66 o
  -6   4  31      455.31      837.43    225.08 o
  -5   4  31     1176.13     1245.68    244.00 o
  -4   4  31     6016.01     5350.93    338.11 o
  -3   4  31     4761.66     4325.51    305.30 o
  -2   4  31     2888.87     2596.03    310.02 o
  -1   4  31      412.12      568.64    236.94 o
   0   4  31    10793.57    11603.65   2091.21 o
   1   4  31     2970.50     2587.30    365.94 o
   2   4  31       69.25      273.07    277.44 o
   3   4  31     5154.36     6212.84    476.13 o
   4   4  31     9699.83     9271.85    541.67 o
   5   4  31     4141.15     4473.67    412.33 o
   6   4  31       90.43      308.10    290.65 o
  -7   5  31        0.02      226.67    226.67 o
  -6   5  31      463.61      744.60    185.82 o
  -5   5  31     4669.48     4500.55    334.26 o
  -4   5  31      301.99      524.01    213.80 o
  -3   5  31     6909.79     6437.55    392.29 o
  -2   5  31     3782.97     4682.18    357.25 o
  -1   5  31     8671.02     9882.98    512.41 o
   0   5  31     4768.91     5392.34    702.36 o
   1   5  31     3118.58     3057.97    329.52 o
   2   5  31       19.76       93.53    246.59 o
   3   5  31     1420.72     1252.64    312.12 o
   4   5  31        2.49      295.14    295.14 o
   5   5  31     2461.16     2021.89    361.84 o
  -6   6  31       95.94      450.58    190.88 o
  -5   6  31     2597.00     1971.13    205.00 o
  -4   6  31      911.39      578.71    237.53 o
  -3   6  31      163.09      381.01    223.03 o
  -2   6  31      877.32     1119.02    252.41 o
  -1   6  31    10672.29    11852.66    562.93 o
   0   6  31      230.41      450.05    175.81 o
   1   6  31     1892.89     1863.79    317.11 o
   2   6  31    10945.71    13915.26    610.80 o
   3   6  31    13856.22    14559.43    645.06 o
   4   6  31      616.79      832.11    273.97 o
   5   6  31     1401.93     1584.06    366.18 o
  -5   7  31     5167.29     4186.77    199.02 o
  -4   7  31        8.57      230.54    233.43 o
  -3   7  31     1298.01     1515.30    278.48 o
  -2   7  31     3260.46     4118.43    357.03 o
  -1   7  31     2920.55     3177.38    361.64 o
   0   7  31      614.84      633.52    341.42 o
   1   7  31     4258.95     4061.86    406.98 o
   2   7  31     1666.21     2159.89    348.83 o
   3   7  31     4833.75     4970.60    474.17 o
  -2   8  31      730.26      712.66    298.44 o
  -1   8  31     4944.79     5269.76    448.56 o
   0   8  31        7.03      131.12    180.26 o
   1   8  31     1178.62     1656.93    330.62 o
  -8   0  32     7551.68     8970.09    429.85 o
  -6   0  32    20520.92    21131.72    567.26 o
  -4   0  32     7835.55     8100.69    359.04 o
  -2   0  32       10.18      115.97    175.95 o
   0   0  32     6417.15     5705.41    216.69 o
   2   0  32    13727.97    15382.00    520.02 o
   4   0  32    27645.20    27018.54    729.93 o
   6   0  32     3915.93     5101.30    437.49 o
  -8   1  32      544.05      866.86    192.63 o
  -7   1  32     1132.17     1211.45    225.47 o
  -6   1  32     2133.53     2032.31    250.07 o
  -5   1  32       73.58      201.55    190.22 o
  -4   1  32    19015.43    17001.93    465.29 o
  -3   1  32     9113.26     8363.10    338.72 o
  -2   1  32    45304.59    43867.14    692.29 o
  -1   1  32     2999.35     3675.31    264.79 o
   0   1  32     3327.52     2953.24    485.20 o
   1   1  32     9206.95     8460.29    397.36 o
   2   1  32      183.54      201.77    263.17 o
   3   1  32       18.33      197.56    246.35 o
   4   1  32     1889.06     2619.53    269.69 o
   5   1  32     5280.80     5659.73    411.85 o
   6   1  32     1135.30     1037.65    339.74 o
   7   1  32     1160.76     1614.96    344.93 o
  -8   2  32     2553.79     2772.44    277.37 o
  -7   2  32      915.08     1482.21    215.08 o
  -6   2  32     5589.17     5963.34    327.90 o
  -5   2  32     3691.06     3526.99    262.03 o
  -4   2  32     1597.33     1608.18    206.84 o
  -3   2  32    16379.87    14682.76    430.29 o
  -2   2  32     6265.39     6571.14    302.88 o
  -1   2  32     1219.17     1503.95    241.74 o
   0   2  32     5249.06     7216.68   2173.60 o
   1   2  32    17470.20    17480.13    591.53 o
   2   2  32       22.62      311.09    311.09 o
   3   2  32     6155.60     6389.76    446.06 o
   4   2  32     2902.05     2608.17    305.37 o
   5   2  32     2392.19     2275.39    319.07 o
   6   2  32     3404.98     3427.80    375.28 o
   7   2  32       82.71       64.85    277.08 o
  -8   3  32     2442.03     2264.61    264.87 o
  -7   3  32     4023.53     3928.95    290.23 o
  -6   3  32     5664.71     5470.91    316.33 o
  -5   3  32      102.62       11.00    172.32 o
  -4   3  32    18245.36    15921.43    471.66 o
  -3   3  32     3940.56     3264.47    258.68 o
  -2   3  32       27.62       78.41    175.34 o
  -1   3  32     1591.42     1665.72    242.55 o
   0   3  32    19687.53    20309.67   3370.88 o
   1   3  32     6980.38     7249.28    442.70 o
   2   3  32     1267.29     1650.35    345.04 o
   3   3  32       97.85      909.53    298.84 o
   4   3  32      587.13      711.05    293.83 o
   5   3  32     2342.02     2324.53    333.68 o
   6   3  32    11138.71    11593.75    593.13 o
  -7   4  32       42.08      115.96    173.94 o
  -6   4  32      280.23       36.73    193.48 o
  -5   4  32     6939.45     6801.11    332.22 o
  -4   4  32    10007.19     9710.46    413.09 o
  -3   4  32     1149.37     1617.68    250.27 o
  -2   4  32     3169.59     3092.43    316.78 o
  -1   4  32        0.07      112.36    236.83 o
   0   4  32     5994.87     6443.42   1466.40 o
   1   4  32      382.27      499.05    253.79 o
   2   4  32     5196.08     6212.17    436.67 o
   3   4  32     6978.22     8371.14    518.44 o
   4   4  32      560.55      333.34    333.34 o
   5   4  32      158.31      323.04    323.04 o
   6   4  32      497.39      876.76    323.73 o
  -6   5  32      282.86      286.52    210.53 o
  -5   5  32      533.09       63.36    175.85 o
  -4   5  32     1155.34     1169.66    214.41 o
  -3   5  32       19.13      134.01    229.73 o
  -2   5  32     2909.16     2686.92    331.62 o
  -1   5  32    13516.04    14952.33    598.52 o
   0   5  32      967.90      998.75    223.16 o
   1   5  32        0.61      186.17    261.49 o
   2   5  32      214.15        0.00    291.76 o
   3   5  32       77.95      100.28    290.41 o
   4   5  32      498.21      407.32    265.47 o
   5   5  32      842.41     1246.88    331.57 o
  -5   6  32     1954.51     1612.52    211.37 o
  -4   6  32        0.01       56.20    212.15 o
  -3   6  32        7.43       15.17    236.53 o
  -2   6  32       58.56      249.58    249.58 o
  -1   6  32      183.59      576.72    281.15 o
   0   6  32      204.50       87.46    184.17 o
   1   6  32       53.01      447.79    280.88 o
   2   6  32      438.06      835.87    338.08 o
   3   6  32     2508.21     2933.24    401.02 o
   4   6  32      277.81      808.84    290.03 o
  -4   7  32       16.63      322.00    230.20 o
  -3   7  32       96.27      191.59    267.62 o
  -2   7  32      730.83      965.10    294.30 o
  -1   7  32      465.82      253.32    297.61 o
   0   7  32       72.08      189.35    201.57 o
   1   7  32      420.05      549.41    317.04 o
   2   7  32      569.78      599.01    308.58 o
   3   7  32       62.00      305.24    305.24 o
  -1   8  32        7.00      227.05    293.63 o
  -7   0  33       52.79       77.54    203.72 o
  -5   0  33       30.54      160.39    160.39 o
  -3   0  33        2.85      102.52    166.92 o
  -1   0  33        0.49      153.40    153.40 o
   1   0  33     1210.76      989.27    230.03 o
   3   0  33      246.10      716.55    224.06 o
   5   0  33        9.17      260.67    260.67 o
   7   0  33      335.59      426.66    327.35 o
  -8   1  33       52.60      425.50    222.00 o
  -7   1  33      140.63      446.34    205.14 o
  -6   1  33       12.91        5.86    225.95 o
  -5   1  33      214.54      149.27    169.00 o
  -4   1  33      435.26      265.06    408.17 o
  -3   1  33      179.21      265.35    338.17 o
  -2   1  33       49.09       20.60    740.82 o
  -1   1  33       75.20       56.58    411.40 o
   0   1  33     1300.00    27554.28  20919.23 o
   1   1  33       42.52      329.71    329.71 o
   2   1  33       98.54      172.33    208.95 o
   3   1  33        9.64      207.88    287.09 o
   4   1  33       12.45      329.67    280.91 o
   5   1  33      924.04      322.84    263.65 o
   6   1  33      268.09      352.37    263.27 o
   7   1  33        2.97      156.07    358.15 o
  -8   2  33      757.44     1383.30    245.45 o
  -7   2  33       48.25      242.96    199.88 o
  -6   2  33       21.87       26.13    232.86 o
  -5   2  33      664.72      635.28    272.83 o
  -4   2  33        0.00      190.44    197.63 o
  -3   2  33     1146.01     2116.92    278.09 o
  -2   2  33       36.14       70.97    169.03 o
  -1   2  33     2114.31     2711.49    285.20 o
   0   2  33        0.42      730.74   1194.43 o
   1   2  33     3981.12     3542.01    384.30 o
   2   2  33     4240.58     4054.66    469.80 o
   3   2  33      430.22      156.79    345.87 o
   4   2  33     2735.43     2106.79    359.93 o
   5   2  33       87.99       52.53    248.16 o
   6   2  33       83.33      257.74    301.65 o
  -7   3  33     1193.82     1767.41    240.90 o
  -6   3  33     2878.29     3302.73    304.65 o
  -5   3  33      862.65      131.22    167.02 o
  -4   3  33     1689.75     1765.04    267.88 o
  -3   3  33     1004.99      836.79    214.66 o
  -2   3  33     2587.68     2359.67    276.62 o
  -1   3  33        0.45      100.91    225.46 o
   0   3  33       24.83      379.18    412.59 o
   1   3  33      671.16      310.13    284.82 o
   2   3  33      844.99      846.68    332.30 o
   3   3  33     4882.25     5609.85    458.53 o
   4   3  33       26.69       93.04    257.35 o
   5   3  33     1097.19      484.56    297.47 o
   6   3  33     5356.21     5426.53    464.81 o
  -7   4  33       66.39      114.78    197.94 o
  -6   4  33      194.66      194.11    189.34 o
  -5   4  33     3786.80     3080.77    289.63 o
  -4   4  33     3537.16     3668.35    293.67 o
  -3   4  33      282.54      348.86    212.05 o
  -2   4  33     2752.45     2438.00    287.98 o
  -1   4  33     2526.21     3749.74    324.66 o
   0   4  33      103.50       98.77    200.75 o
   1   4  33      840.98      621.46    282.09 o
   2   4  33    12918.51    13494.21    644.58 o
   3   4  33     1688.89     2176.79    366.71 o
   4   4  33      346.75      411.42    282.97 o
   5   4  33      420.25      341.94    318.76 o
  -6   5  33      644.61      310.69    193.43 o
  -5   5  33       29.44      166.09    177.42 o
  -4   5  33      294.36      722.08    185.18 o
  -3   5  33      862.85       80.65    200.19 o
  -2   5  33      289.27      375.99    253.84 o
  -1   5  33    14012.59    16389.29    617.33 o
   0   5  33        3.55       18.06    171.61 o
   1   5  33     6615.50     6281.82    503.55 o
   2   5  33     1493.44     1629.19    359.91 o
   3   5  33     4508.99     4384.35    442.00 o
   4   5  33     1688.89     1948.04    330.76 o
   5   5  33       71.41      368.43    295.13 o
  -5   6  33     6030.97     6187.18    364.33 o
  -4   6  33        8.13        0.00    202.54 o
  -3   6  33      537.62      459.19    256.26 o
  -2   6  33      209.57      364.52    231.68 o
  -1   6  33      998.23     1081.78    289.06 o
   0   6  33     3162.16     3650.78    260.91 o
   1   6  33     1003.05     1450.96    313.23 o
   2   6  33      107.25      167.41    297.63 o
   3   6  33     2945.49     2618.31    404.40 o
   4   6  33     2876.49     4005.80    417.70 o
  -3   7  33     6122.25     6119.42    407.77 o
  -2   7  33     3769.33     3551.02    381.33 o
  -1   7  33     2079.20     2201.33    318.45 o
   0   7  33     1952.98     2183.72    257.91 o
   1   7  33      483.49      703.59    270.91 o
   2   7  33     2335.02     1525.22    356.28 o
  -8   0  34      322.48      276.83    208.88 o
  -6   0  34     1481.03     1253.78    231.03 o
  -4   0  34    24463.01    21481.85    544.73 o
  -2   0  34     4304.22     3932.31    281.34 o
   0   0  34    25453.72    22237.33    380.99 o
   2   0  34     5518.05     5762.99    358.88 o
   4   0  34    32243.94    34973.51    924.06 o
   6   0  34      836.29     1137.17    351.37 o
  -8   1  34     2452.23     2091.32    266.21 o
  -7   1  34      513.28      310.37    225.50 o
  -6   1  34      783.07      993.54    226.85 o
  -5   1  34     2660.38     2172.99    165.37 o
  -4   1  34     1663.66     1873.55    235.25 o
  -3   1  34      135.95      448.83    181.21 o
  -2   1  34    13184.23    12056.26    401.75 o
  -1   1  34     8329.49     7811.28    334.20 o
   0   1  34    40998.77    38059.11   4102.97 o
   1   1  34      664.58      487.43    254.46 o
   2   1  34      993.19     1063.65    289.12 o
   3   1  34      451.37      281.95    334.36 o
   4   1  34     6794.13     7459.81    441.44 o
   5   1  34     1298.65     1017.73    272.92 o
   6   1  34        6.08       41.85    294.98 o
  -7   2  34      423.34      484.33    196.76 o
  -6   2  34     1771.37     2068.95    236.35 o
  -5   2  34     6611.83     5671.88    303.67 o
  -4   2  34     1205.11     1176.78    199.05 o
  -3   2  34     3145.47     2492.71    245.67 o
  -2   2  34       80.68       10.10    169.21 o
  -1   2  34     7095.74     7986.25    365.28 o
   0   2  34     9559.99     9975.52   1611.99 o
   1   2  34     4365.07     3636.06    235.53 o
   2   2  34    25969.63    28801.71    844.06 o
   3   2  34    17924.11    20604.18    756.10 o
   4   2  34     3636.02     4270.60    376.99 o
   5   2  34        1.78       90.10    232.46 o
   6   2  34        5.33      362.81    246.26 o
  -7   3  34        5.00       49.05    179.07 o
  -6   3  34     4637.82     4199.55    299.89 o
  -5   3  34     3863.65     3053.81    164.00 o
  -4   3  34     1454.88     1360.23    242.42 o
  -3   3  34      659.14      433.47    207.30 o
  -2   3  34    17511.16    16595.66    503.07 o
  -1   3  34     5738.77     6507.29    353.79 o
   0   3  34      157.72      316.40    151.26 o
   1   3  34      545.91      742.81    252.47 o
   2   3  34     5619.50     5558.43    450.68 o
   3   3  34     4471.79     3285.79    432.63 o
   4   3  34        4.57       38.01    262.05 o
   5   3  34      609.37     1131.56    308.10 o
   6   3  34     3694.61     4301.50    429.97 o
  -6   4  34      297.15       72.84    204.67 o
  -5   4  34      360.24      176.02    217.65 o
  -4   4  34     1167.63     1311.04    217.88 o
  -3   4  34     3693.01     3316.91    306.03 o
  -2   4  34     3265.08     3103.28    315.79 o
  -1   4  34      644.30     1267.80    281.92 o
   0   4  34     1684.76     2317.60    738.97 o
   1   4  34      298.00      244.15    271.51 o
   2   4  34    16124.22    17075.36    721.83 o
   3   4  34      500.75      471.83    283.10 o
   4   4  34       26.72       80.65    280.25 o
   5   4  34     5567.95     5215.17    455.00 o
  -6   5  34      295.66      526.98    193.22 o
  -5   5  34       81.13      114.88    174.78 o
  -4   5  34       34.94       64.86    204.97 o
  -3   5  34        0.35       94.18    210.85 o
  -2   5  34     1297.05     1821.36    259.32 o
  -1   5  34     1396.44     1174.58    325.70 o
   0   5  34     1089.88      905.97    209.82 o
   1   5  34    10562.29     9598.87    598.90 o
   2   5  34     1240.12     1013.78    354.93 o
   3   5  34     1377.21     1081.93    354.35 o
   4   5  34        3.31      296.28    296.28 o
  -5   6  34      626.63      742.18    249.88 o
  -4   6  34      269.34      550.65    243.40 o
  -3   6  34     1011.53     1468.51    277.24 o
  -2   6  34       38.42       15.84    231.34 o
  -1   6  34      122.36      191.52    228.08 o
   0   6  34      163.94      309.25    190.62 o
   1   6  34      410.83      750.71    290.28 o
   2   6  34       27.45      127.42    285.68 o
   3   6  34      168.16      398.78    298.06 o
  -3   7  34       88.06      271.18    216.37 o
  -2   7  34       72.49      169.64    274.89 o
  -1   7  34      111.02       92.09    293.32 o
   0   7  34     1107.26      981.12    253.82 o
   1   7  34      254.99       84.67    298.30 o
  -7   0  35       86.18        0.00    210.94 o
  -5   0  35        0.57       58.65    187.43 o
  -3   0  35       16.67      174.69    174.69 o
  -1   0  35       76.68      152.47    185.23 o
   1   0  35      248.38      210.68    176.91 o
   3   0  35        1.18      174.45    270.40 o
   5   0  35       38.81      237.06    237.06 o
  -7   1  35        9.87      509.05    231.50 o
  -6   1  35      549.29      406.30    348.18 o
  -5   1  35      463.22      443.49    277.29 o
  -4   1  35      218.14      161.15    252.45 o
  -3   1  35      581.37      791.49    180.85 o
  -2   1  35      399.31      712.85    343.05 o
  -1   1  35      113.09       90.19    575.41 o
   0   1  35      523.27    17057.38  31222.09 o
   1   1  35      315.30      309.52    309.52 o
   2   1  35      752.77       88.68    354.73 o
   3   1  35      345.79      894.91    309.96 o
   4   1  35        1.03      313.57    313.57 o
   5   1  35       10.95      209.94    209.94 o
   6   1  35       46.98      275.06    335.55 o
  -7   2  35        5.66      169.70    205.91 o
  -6   2  35     1040.89     2072.82    251.73 o
  -5   2  35      888.35      934.73    331.39 o
  -4   2  35       16.34      286.98    200.08 o
  -3   2  35      168.22      143.20    244.71 o
  -2   2  35      568.93      476.34    159.20 o
  -1   2  35      668.09     1463.39    260.64 o
   0   2  35      140.71     1580.13   1580.13 o
   1   2  35       54.67      162.21    272.91 o
   2   2  35     1384.14        0.00    455.67 o
   3   2  35     2288.16      866.76    487.85 o
   4   2  35      332.18      177.03    335.74 o
   5   2  35      328.48      166.97    294.43 o
   6   2  35     1163.83     1505.35    325.09 o
  -7   3  35      165.08       72.97    187.94 o
  -6   3  35       33.23       20.88    211.02 o
  -5   3  35     1889.75     2662.12    259.31 o
  -4   3  35     2922.37     2737.20    271.28 o
  -3   3  35      277.32      284.48    190.05 o
  -2   3  35     6080.37     6982.68    384.59 o
  -1   3  35     1407.05     2250.10    279.56 o
   0   3  35      671.48      494.66    335.06 o
   1   3  35       27.46      687.56    238.80 o
   2   3  35      396.28      617.45    333.69 o
   3   3  35      309.44       42.54    295.51 o
   4   3  35      144.34      402.07    242.46 o
   5   3  35      887.31      710.07    309.37 o
  -6   4  35     1480.48     1428.09    217.46 o
  -5   4  35      409.91      538.50    187.21 o
  -4   4  35      280.37      246.02    193.91 o
  -3   4  35     3759.18     3615.88    315.33 o
  -2   4  35     2275.09     2408.68    279.64 o
  -1   4  35      363.96       88.23    276.10 o
   0   4  35     1719.99     1828.35    217.59 o
   1   4  35     3101.85     3012.65    385.43 o
   2   4  35     3143.47     3518.44    465.61 o
   3   4  35      327.21        0.00    295.02 o
   4   4  35     3145.28     3674.29    414.78 o
   5   4  35      996.80      845.88    317.20 o
  -5   5  35       41.07       88.87    175.36 o
  -4   5  35     2728.17     2165.72    283.63 o
  -3   5  35     1040.58      703.77    236.87 o
  -2   5  35     3073.20     2788.77    326.04 o
  -1   5  35       28.73       64.51    254.67 o
   0   5  35      967.18     1126.83    253.17 o
   1   5  35    10521.65    11696.26    627.76 o
   2   5  35     1867.59     2143.71    374.57 o
   3   5  35        7.87      320.51    320.51 o
   4   5  35        2.44      597.75    293.81 o
  -4   6  35     2819.05     2849.20    299.24 o
  -3   6  35     9261.54     8684.50    457.82 o
  -2   6  35       70.57       15.46    222.63 o
  -1   6  35       48.46      139.83    267.72 o
   0   6  35      266.44      639.14    198.76 o
   1   6  35     1466.30     1463.97    360.06 o
   2   6  35     1361.74     1896.27    326.24 o
   3   6  35      549.43      656.03    308.59 o
  -1   7  35     4351.62     4097.04    410.04 o
   0   7  35    11290.87    12242.25   1410.77 o
  -6   0  36      158.30      311.98    191.41 o
  -4   0  36     3462.74     2896.96    269.37 o
  -2   0  36    19773.96    19645.06    509.73 o
   0   0  36      515.97      164.25    177.81 o
   2   0  36    31760.47    32659.71    710.55 o
   4   0  36     2942.79     3383.51    456.69 o
   6   0  36    18066.98    21219.01    854.93 o
  -7   1  36     2763.82     2069.98    275.85 o
  -6   1  36    10788.92    10375.14    406.55 o
  -5   1  36      861.93      822.76    191.28 o
  -4   1  36     1071.49     1466.51    216.87 o
  -3   1  36       73.17       40.17    185.96 o
  -2   1  36      903.49      327.10    217.69 o
  -1   1  36    12245.13    11737.71    429.69 o
   0   1  36       54.30      165.83    165.83 o
   1   1  36     8108.70     7074.77    392.52 o
   2   1  36    12017.52    12254.59    568.90 o
   3   1  36      252.09      368.40    360.93 o
   4   1  36      336.83      107.04    303.66 o
   5   1  36       66.77       36.09    245.78 o
  -7   2  36     1230.63      926.69    211.91 o
  -6   2  36     2937.54     3274.84    263.62 o
  -5   2  36     5693.46     5470.90    309.59 o
  -4   2  36      513.20      556.37    197.34 o
  -3   2  36     4490.06     3969.74    283.30 o
  -2   2  36      221.95      387.76    186.65 o
  -1   2  36      878.60     1423.93    230.48 o
   0   2  36      183.45      446.54    218.99 o
   1   2  36      216.52       48.54    246.43 o
   2   2  36     4109.73     3646.66    449.93 o
   3   2  36     5782.49     7601.54    560.87 o
   4   2  36    14940.84    16166.10    661.92 o
   5   2  36     7744.95     7320.50    458.66 o
  -6   3  36       33.12      229.67    173.34 o
  -5   3  36       95.18      506.34    195.93 o
  -4   3  36     5092.29     5075.88    302.58 o
  -3   3  36     3823.21     3654.43    287.91 o
  -2   3  36     1927.71     2378.96    281.26 o
  -1   3  36     3653.89     3928.47    321.60 o
   0   3  36    13650.60    14913.49   1629.14 o
   1   3  36     1765.76     1584.20    309.95 o
   2   3  36      593.59      823.87    320.52 o
   3   3  36       94.82      416.85    247.85 o
   4   3  36      269.22      501.60    293.62 o
   5   3  36       96.77       61.38    278.99 o
  -6   4  36     1776.99     1788.83    214.79 o
  -5   4  36      551.41      198.38    178.20 o
  -4   4  36      768.26      540.49    204.89 o
  -3   4  36     1384.36     1417.63    243.45 o
  -2   4  36     3645.17     3722.26    316.16 o
  -1   4  36     1464.62     2161.70    301.74 o
   0   4  36       57.83       86.05    360.65 o
   1   4  36     1085.40     1273.33    325.02 o
   2   4  36       39.39      310.43    310.43 o
   3   4  36      523.75      899.72    304.22 o
   4   4  36     9603.24    10400.04    579.92 o
  -5   5  36     1309.64     1205.91    230.41 o
  -4   5  36      935.35      822.67    220.02 o
  -3   5  36     1546.57     1111.13    240.86 o
  -2   5  36      719.89      604.35    239.38 o
  -1   5  36      229.86      426.58    248.98 o
   0   5  36      130.71        3.39    186.93 o
   1   5  36     2210.24     1504.49    413.99 o
   2   5  36       25.13      109.30    275.35 o
   3   5  36     1679.99     1073.39    407.22 o
  -3   6  36     1285.29     1521.89    290.21 o
  -2   6  36      468.31      607.89    239.24 o
  -1   6  36      589.46      842.87    298.17 o
   0   6  36      133.12      432.57    212.54 o
   1   6  36      101.31      313.94    313.94 o
   2   6  36      824.14      266.35    339.00 o
  -7   0  37       34.63       52.56    206.65 o
  -5   0  37      135.86      167.42    185.76 o
  -3   0  37        2.69        0.00    148.23 o
  -1   0  37      961.65      700.81    211.08 o
   1   0  37        4.52       56.54    165.78 o
   3   0  37      620.43      671.79    308.66 o
   5   0  37      206.72      264.03    237.63 o
  -7   1  37       85.83      927.21    283.75 o
  -6   1  37       79.35        1.11    315.02 o
  -5   1  37       10.10      761.02    238.30 o
  -4   1  37      503.12      393.06    388.70 o
  -3   1  37      114.04      486.38    186.03 o
  -2   1  37      267.75      841.93    388.56 o
  -1   1  37     1023.66     1297.20    348.04 o
   0   1  37      145.25       52.56    357.39 o
   1   1  37      182.20      488.41    488.41 o
   2   1  37      507.37      355.70    355.70 o
   3   1  37        6.83      165.09    312.94 o
   4   1  37      558.80      594.45    291.58 o
   5   1  37      221.12      275.85    257.01 o
  -6   2  37        4.82        0.27    240.02 o
  -5   2  37      201.22      195.47    284.00 o
  -4   2  37     1067.38      888.35    264.93 o
  -3   2  37     1884.44     1763.46    375.05 o
  -2   2  37       50.96      242.84    205.30 o
  -1   2  37        2.24       79.99    212.87 o
   0   2  37     2287.00     3022.89   1029.81 o
   1   2  37      626.18      712.32    251.40 o
   2   2  37      607.25      436.13    347.58 o
   3   2  37      582.76      352.11    385.64 o
   4   2  37     1548.75     1563.96    412.13 o
   5   2  37      664.95      899.04    300.87 o
  -6   3  37      347.71      855.37    202.56 o
  -5   3  37       82.99      197.64    163.45 o
  -4   3  37       26.94       87.00    209.23 o
  -3   3  37     2022.56     1935.61    273.03 o
  -2   3  37      428.55      471.41    221.76 o
  -1   3  37       12.76       25.87    232.81 o
   0   3  37     7771.21     8748.62    479.37 o
   1   3  37     2359.50     2805.31    383.71 o
   2   3  37      152.19      519.08    266.25 o
   3   3  37        1.15      364.08    271.37 o
   4   3  37      130.38      347.31    304.16 o
  -5   4  37      269.04      302.71    176.85 o
  -4   4  37     1246.44     1266.25    224.93 o
  -3   4  37      153.04      306.61    194.55 o
  -2   4  37     2776.00     2846.94    330.76 o
  -1   4  37     3450.82     3513.04    348.66 o
   0   4  37       71.16      327.35    190.59 o
   1   4  37     1520.20     1952.56    356.48 o
   2   4  37     1246.76      898.34    355.86 o
   3   4  37     2371.43     2986.79    392.49 o
   4   4  37     3954.30     3347.42    527.46 o
  -4   5  37      122.05      127.72    208.15 o
  -3   5  37     1094.06      770.28    264.50 o
  -2   5  37     1435.59     1594.26    287.25 o
  -1   5  37     2977.64     3198.37    354.48 o
   0   5  37     1921.62     2260.31    240.01 o
   1   5  37        0.21      226.73    252.60 o
   2   5  37        0.89      133.26    276.92 o
   3   5  37     5112.32     4994.75    508.82 o
  -2   6  37     1456.43     1773.07    293.56 o
  -1   6  37     9695.44    10804.43    566.35 o
   0   6  37      147.02      221.53    252.56 o
   1   6  37       86.53      210.82    247.24 o
  -6   0  38     3055.59     3035.15    286.80 o
  -4   0  38      843.15      527.88    213.78 o
  -2   0  38     5087.88     4437.61    297.58 o
   0   0  38    18110.03    16086.47    326.56 o
   2   0  38     5119.31     4622.61    380.21 o
   4   0  38     6875.14    10080.96    625.42 o
  -6   1  38      138.13       12.04    181.69 o
  -5   1  38     1567.90     1529.95    216.84 o
  -4   1  38    14437.50    13609.85    440.12 o
  -3   1  38      345.21      479.69    174.83 o
  -2   1  38    15636.55    13859.73    428.52 o
  -1   1  38      684.89      312.37    261.65 o
   0   1  38        6.62      140.13    140.13 o
   1   1  38     9551.22     9015.52    414.58 o
   2   1  38      798.50     1117.99    284.24 o
   3   1  38      903.11     1562.09    327.46 o
   4   1  38     1809.07     2473.47    390.92 o
   5   1  38        6.96       75.66    252.79 o
  -6   2  38     2146.99     1761.80    226.59 o
  -5   2  38       23.62      280.09    177.67 o
  -4   2  38     3925.19     2850.48    263.93 o
  -3   2  38    11429.61    11220.55    408.08 o
  -2   2  38     2082.69     1796.89    224.76 o
  -1   2  38     3365.92     3218.15    279.68 o
   0   2  38     3506.95     3797.79   1758.77 o
   1   2  38      136.35      351.10    228.75 o
   2   2  38     1174.81     1074.71    312.65 o
   3   2  38      228.55       23.93    318.33 o
   4   2  38      156.63      455.47    274.99 o
  -5   3  38       73.65      219.41    168.71 o
  -4   3  38      517.24      368.50    198.67 o
  -3   3  38       39.00      165.77    209.76 o
  -2   3  38     2836.98     3079.23    252.29 o
  -1   3  38     1049.90     1385.65    226.29 o
   0   3  38     8780.46     9410.56   1158.54 o
   1   3  38     6068.12     6245.51    455.28 o
   2   3  38     2783.15     3116.64    404.50 o
   3   3  38       17.40      212.66    323.51 o
   4   3  38      300.06       68.23    320.50 o
  -5   4  38     1360.81     1420.22    222.21 o
  -4   4  38     2894.67     2558.77    262.95 o
  -3   4  38      207.01        0.00    207.59 o
  -2   4  38     2769.25     3224.18    306.36 o
  -1   4  38     1191.56     1447.08    295.17 o
   0   4  38       87.00      107.35    186.11 o
   1   4  38      532.20      322.14    278.39 o
   2   4  38        0.31      322.08    322.08 o
   3   4  38     2034.72     2929.87    449.26 o
  -3   5  38      936.95      579.02    253.32 o
  -2   5  38     1077.76     1311.67    249.24 o
  -1   5  38     4033.32     4875.01    410.84 o
   0   5  38     1279.52      573.04    990.33 o
   1   5  38        1.77      167.96    283.20 o
   2   5  38       15.67      158.34    281.74 o
  -5   0  39       62.46      193.53    184.22 o
  -3   0  39       21.62       67.33    172.98 o
  -1   0  39        0.00      178.05    178.05 o
   1   0  39      694.63      601.23    199.20 o
   3   0  39        2.13      246.17    246.17 o
  -6   1  39       16.15      175.46    185.03 o
  -5   1  39        0.56        0.55    306.88 o
  -4   1  39      548.86     1302.19    364.71 o
  -3   1  39        6.12      328.73    203.20 o
  -2   1  39      125.19      199.28    539.80 o
  -1   1  39      125.01       94.11    247.60 o
   0   1  39       48.79     6096.18   8596.25 o
   1   1  39      123.03      507.34    507.34 o
   2   1  39        1.98      108.10    258.34 o
   3   1  39      147.00      584.22    296.86 o
   4   1  39      176.33      333.23    347.51 o
  -5   2  39       50.31       75.02    169.30 o
  -4   2  39       28.97       37.44    232.64 o
  -3   2  39      781.39      698.42    399.36 o
  -2   2  39      261.14      331.15    231.45 o
  -1   2  39     1542.29     1362.39    358.90 o
   0   2  39       28.76      906.93   2517.82 o
   1   2  39      197.48      201.40    235.82 o
   2   2  39     1043.74      426.45    369.17 o
   3   2  39       30.46      345.19    345.19 o
   4   2  39      604.37      618.55    352.84 o
  -5   3  39      173.56      655.58    177.16 o
  -4   3  39        1.25        0.00    192.32 o
  -3   3  39       59.58      344.09    175.87 o
  -2   3  39        4.29      296.96    193.20 o
  -1   3  39      508.57      480.82    222.13 o
   0   3  39      129.13     1781.11   2430.74 o
   1   3  39       87.00      400.54    282.84 o
   2   3  39     2218.41     2337.10    398.22 o
   3   3  39     1627.70     1765.86    394.66 o
  -4   4  39      604.52     1126.37    195.19 o
  -3   4  39      147.90      219.13    202.99 o
  -2   4  39     2036.14     1423.71    267.02 o
  -1   4  39      227.29      317.11    237.84 o
   0   4  39     1431.68     1379.76    482.46 o
   1   4  39      811.37      264.67    291.92 o
   2   4  39     1353.51     1639.23    349.44 o
  -2   5  39      628.93      910.04    250.39 o
  -1   5  39     3857.76     4705.88    395.34 o
   0   5  39        0.55       50.64    191.09 o
   1   5  39     1261.76     1642.29    326.92 o
  -4   0  40     6814.48     6782.00    353.95 o
  -2   0  40     5751.29     4965.28    327.05 o
   0   0  40        3.06        0.73    128.56 o
   2   0  40     7698.31     7487.54    385.04 o
   4   0  40    13159.07    18267.15    848.07 o
  -5   1  40     3925.52     3405.69    267.07 o
  -4   1  40      206.00      192.26    186.06 o
  -3   1  40      735.42      898.69    187.18 o
  -2   1  40     7694.95     7204.00    345.39 o
  -1   1  40      585.24      411.94    192.39 o
   0   1  40    13988.90    12484.19    753.37 o
   1   1  40     1112.51     1248.32    256.03 o
   2   1  40      199.99      257.89    257.89 o
   3   1  40     3158.67     4063.94    439.48 o
  -5   2  40        0.42      257.19    148.23 o
  -4   2  40      655.85      343.62    170.81 o
  -3   2  40     2910.69     2641.95    259.71 o
  -2   2  40      587.58      727.27    198.44 o
  -1   2  40     8078.50     8885.70    395.66 o
   0   2  40     3399.85     3255.85    649.41 o
   1   2  40      251.59      419.87    248.25 o
   2   2  40     6802.93     7453.29    541.23 o
   3   2  40     2194.23     2790.06    410.02 o
  -4   3  40     3049.52     2878.84    268.70 o
  -3   3  40       51.63       99.24    178.43 o
  -2   3  40     1826.70     1551.82    235.20 o
  -1   3  40      309.77       40.61    222.69 o
   0   3  40      367.59       34.28    183.25 o
   1   3  40      288.45      363.69    249.23 o
   2   3  40     5123.93     6945.35    529.34 o
   3   3  40     3794.74     4311.49    481.54 o
  -3   4  40     2010.61     1743.67    241.31 o
  -2   4  40     2238.96     2557.96    283.81 o
  -1   4  40      191.93      301.01    239.95 o
   0   4  40     3647.97     3598.15    552.31 o
   1   4  40       74.13      554.30    233.49 o
   2   4  40     2639.64     3230.71    430.90 o
  -5   0  41        7.80       85.16    184.72 o
  -3   0  41       83.58      124.65    185.32 o
  -1   0  41       71.38      141.32    161.97 o
   1   0  41      252.14      266.45    171.94 o
   3   0  41      257.61       37.04    265.99 o
  -5   1  41      397.53     1034.14    326.30 o
  -4   1  41       73.45       11.03    190.62 o
  -3   1  41      239.49       93.33    294.05 o
  -2   1  41      617.28      602.35    319.67 o
  -1   1  41        0.18      239.93    239.93 o
   0   1  41        8.54     6757.20  11762.58 o
   1   1  41      229.31      334.59    334.59 o
   2   1  41       95.94      400.67    400.67 o
   3   1  41       13.28      374.31    374.31 o
  -4   2  41        2.94       21.13    170.01 o
  -3   2  41        8.46        0.61    248.22 o
  -2   2  41        1.02      320.36    193.87 o
  -1   2  41     1047.80     1145.33    368.38 o
   0   2  41      253.87     1146.44   2001.72 o
   1   2  41      275.06       67.53    282.98 o
   2   2  41      829.69      128.24    420.78 o
  -3   3  41      107.45      407.21    201.56 o
  -2   3  41     1455.13     1638.72    240.14 o
  -1   3  41       93.42       53.07    217.32 o
   0   3  41       77.88      183.38    183.38 o
   1   3  41      111.01       19.68    248.73 o
   2   3  41      381.98      206.46    375.37 o
  -2   4  41      553.07      829.15    242.18 o
  -1   4  41      187.30      209.47    227.26 o
   0   4  41     2859.02     3146.35   1499.39 o
  -4   0  42      470.57       35.58    206.98 o
  -2   0  42    10666.07     9463.72    386.88 o
   0   0  42     1579.92     1143.23    165.81 o
   2   0  42     1562.63     1211.79    226.37 o
  -4   1  42      183.69       85.53    192.44 o
  -3   1  42     2281.94     1399.78    247.87 o
  -2   1  42     1255.67      555.83    242.56 o
  -1   1  42      128.22      307.00    167.73 o
   0   1  42      314.27      136.28    159.56 o
   1   1  42     1871.33     1371.39    225.37 o
   2   1  42     6824.12     6408.98    429.43 o
  -3   2  42      734.15      412.55    172.06 o
  -2   2  42      260.70      319.91    178.95 o
  -1   2  42     2394.03     2037.82    284.70 o
   0   2  42      422.27      257.56    403.20 o
   1   2  42     3388.43     2851.96    375.83 o
   2   2  42     1612.31     1864.29    379.44 o
  -2   3  42       15.66      491.82    214.90 o
  -1   3  42     1121.50     1083.85    234.51 o
   0   3  42     2164.38     2169.98    673.12 o
   1   3  42      285.20      345.64    248.86 o
  -3   0  43       14.54      148.89    175.96 o
  -1   0  43       17.57       11.23    168.48 o
   1   0  43       53.28      162.85    162.85 o
  -3   1  43      169.38      305.39    305.39 o
  -2   1  43       11.86      153.61    278.79 o
  -1   1  43      235.91      379.16    202.80 o
   0   1  43      397.62      537.03    537.03 o
   1   1  43       94.68      337.27    337.27 o
  -2   2  43        4.50      296.17    167.31 o
  -1   2  43       13.09      471.17    301.83 o
   0   2  43      208.26       93.19    293.81 o
 
